# Supplementary material for: Bile signalling promotes chronic respiratory infections and antibiotic tolerance
Source: Sci Rep. 2016 Jul 19;6:29768. doi: 10.1038/srep29768 (PMC4949476; doi:10.1038/srep29768)
Supplement: Supplementary Table [file srep29768-s2.xls]

## Sheet: Pearson Correlation Matrix
Locus Tag		Day 1 imipenem on biofilm	Day 2 imipenem on biofilm	Day 3 imipenem on biofilm	imipenem on planktonic	FeCl3 +- iron starved cell	TSB+5mM EGTA vs TSB+5mM CaCl2	exsA TSB+5mM EGTA vs TSB+5mM EGTA	pPa-exsA TSB+5mM CaCl2 vs pMMB TSB+5mM CaCl2	cyaAB TSB+5mM EGTA vs TSB+5mM EGTA	vfr TSB+5mM EGTA vs TSB+5mM EGTA	LB+10mM NTA vs LB+10mM NTA +20mM CaCl2	vqsR vs WT	4h interaction with PNHAE cells	12h interaction with PNHAE cells	lasI rhlI mutant +3OC12-HSL	lasI rhlI mutant +C4-HSL +3OC12-HSL	Wild type vs lasR rhlR mutant	mucoid mucA22 vs nonmucoid mucA22 algU::Tcr	mucoid mucA- vs nonmucoid mucA+	mvaT vs WT	PAO1 vs algR early-stationary	PAO1 vs algR mid-logarithmic	PAO1 vs algR overexpression	mucoid GSNO vs Control	PAO1 GSNO vs Control	mucoid + GSNO vs PAO1 + GSNO	mucoid Control vs PAO1 Control	WT vs argR	hfq rpoS vs rpoS	hfq vs wt	PA14 pyocyanin + vs -	WspF vs PAO1	biofilm with Azithromycin + vs -	0.3x MIC ciprofloxacin + vs -	1x MIC ciprofloxacin + vs -	CF sputum + vs -	aerobic nitrate + vs -	nitrate aero vs anaero	lasI rhlI mutant 3O-C12-HSL + vs -	lasI rhlI mutant 3O-C12-HSL and C4-HSL + vs -	H2O2 + vs -	LB CF isolate LES400 vs PAO1	H2O2 CF isolate LES400 vs PAO1	LB CF isolate LES431 vs PAO1	H2O2 CF isolate LES431 vs PAO1	LB CF isolate LES431 vs CF isolate LES400	H2O2 CF isolate LES431 vs CF isolate LES400	lasI rhlI mutant 3O-C12-HSL and C4-HSL + vs -
		1	2	3	4	5	6	7	8	9	10	11	12	13	14	15	16	17	18	19	20	21	22	23	24	25	26	27	28	29	30	31	32	33	34	35	36	37	38	39	40	41	42	43	44	45	46	47	48
	Variables	Day 1 imipenem on biofilm	Day 2 imipenem on biofilm	Day 3 imipenem on biofilm	imipenem on planktonic	FeCl3 +- iron starved cell	TSB+5mM EGTA vs TSB+5mM CaCl2	exsA TSB+5mM EGTA vs TSB+5mM EGTA	pPa-exsA TSB+5mM CaCl2 vs pMMB TSB+5mM CaCl2	cyaAB TSB+5mM EGTA vs TSB+5mM EGTA	vfr TSB+5mM EGTA vs TSB+5mM EGTA	LB+10mM NTA vs LB+10mM NTA +20mM CaCl2	vqsR vs WT	4h interaction with PNHAE cells	12h interaction with PNHAE cells	lasI rhlI mutant +3OC12-HSL	lasI rhlI mutant +C4-HSL +3OC12-HSL	Wild type vs lasR rhlR mutant	mucoid mucA22 vs nonmucoid mucA22 algU::Tcr	mucoid mucA- vs nonmucoid mucA+	mvaT vs WT	PAO1 vs algR early-stationary	PAO1 vs algR mid-logarithmic	PAO1 vs algR overexpression	mucoid GSNO vs Control	PAO1 GSNO vs Control	mucoid + GSNO vs PAO1 + GSNO	mucoid Control vs PAO1 Control	WT vs argR	hfq rpoS vs rpoS	hfq vs wt	PA14 pyocyanin + vs -	WspF vs PAO1	biofilm with Azithromycin + vs -	0.3x MIC ciprofloxacin + vs -	1x MIC ciprofloxacin + vs -	CF sputum + vs -	aerobic nitrate + vs -	nitrate aero vs anaero	lasI rhlI mutant 3O-C12-HSL + vs -	lasI rhlI mutant 3O-C12-HSL and C4-HSL + vs -	H2O2 + vs -	LB CF isolate LES400 vs PAO1	H2O2 CF isolate LES400 vs PAO1	LB CF isolate LES431 vs PAO1	H2O2 CF isolate LES431 vs PAO1	LB CF isolate LES431 vs CF isolate LES400	H2O2 CF isolate LES431 vs CF isolate LES400	lasI rhlI mutant 3O-C12-HSL and C4-HSL + vs -
1	Day 1 imipenem on biofilm	1	0.888158	0.840339	0.838354	0.0017429	-0.0238262	0.00247895	0.0138881	-0.00646846	0.00287177	0.035769	-0.00802222	6.94888e-05	0.000251377	0.00590443	-0.00595111	-0.00558703	0.0213721	0.00384801	-0.00195351	-0.000899945	0.000565824	0.00117947	-0.00130079	-0.00204581	-0.0014477	-0.00107419	-0.00667562	-0.0250904	-0.00738934	-0.000333184	0.0142165	0.00409164	-0.00659834	0.00190608	-0.00956393	-0.00502268	0.00808227	-0.000866781	-0.00106376	-0.0178448	0.0656902	0.276349	0.186958	0.357453	0.00622963	0.0515746	-0.00953813
2	Day 2 imipenem on biofilm	0.888158	1	0.975601	0.924852	0.00206111	-0.0315067	0.00287921	0.00455609	-0.00660686	0.00255684	0.0214834	-0.00296908	9.40403e-05	0.000340192	-0.00129802	-0.00359249	-0.00348595	0.0140879	-0.00127759	-0.000346715	-0.00121791	0.000765739	0.0015962	-0.00176037	-0.00276863	-0.00195919	-0.00145372	-0.00152096	-0.00245991	-0.00155155	-0.000450903	0.00243952	-0.00123649	-0.00303599	-0.00361604	-0.00291328	-0.00127274	0.000672116	-0.00117303	-0.00143961	-0.00512434	0.0841281	0.310583	0.231748	0.42949	0.00765894	0.061773	-0.00300441
3	Day 3 imipenem on biofilm	0.840339	0.975601	1	0.938394	0.00101733	-0.0352353	0.00153198	0.00210771	-0.00210326	0.00161077	0.00209885	-0.00214323	5.71067e-05	0.000206584	-0.000788234	-0.00218157	-0.00211687	0.00423634	-0.000775826	-0.000210545	-0.000739584	0.000465	0.000969301	-0.001069	-0.00168127	-0.00118973	-0.000882783	-0.000923613	-0.0014938	-0.00116706	-0.000273814	0.00408483	-0.000750866	-0.00150429	-0.00175916	-0.00176911	-0.000772883	0.0014163	-0.00071233	-0.000874212	-0.0013741	0.0878048	0.325221	0.243389	0.449652	0.00882344	0.0642607	-0.00182445
4	imipenem on planktonic	0.838354	0.924852	0.938394	1	0.00139713	-0.0300448	0.00149433	0.00440994	-0.0056651	0.000543868	-0.0147335	-0.00118825	5.57031e-05	0.000201507	-0.000768861	-0.00212795	-0.00206484	0.00954097	-0.000756758	-0.00020537	-0.000721407	0.000453572	0.000945478	-0.00104273	-0.00163995	-0.00116049	-0.000861086	-0.000900913	-0.00145708	-0.0009657	-0.000267084	-0.000513706	-0.000732411	-0.000474702	-0.0011805	-0.00172563	-0.000753887	0.00204288	-0.000694822	-0.000852726	0.000316193	0.084132	0.311591	0.233171	0.43081	0.00843444	0.0615778	-0.00177961
5	FeCl3 +- iron starved cell	0.0017429	0.00206111	0.00101733	0.00139713	1	0.0216952	-0.00470267	0.00587911	-0.00125146	0.00572119	0.00204349	-0.121516	0.0302718	0.337349	-0.00221959	0.00164672	0.00615859	0.00209959	0.00294537	0.00802964	0.00229966	-0.00751621	-0.0108762	-0.0957832	-0.0182006	-0.00239601	0.00156877	0.00287188	0.0215439	0.0308003	0.012909	-0.0286617	-0.00254812	0.0139703	0.0136041	-0.214384	0.00464712	-0.0570238	0.00221492	0.00271827	0.0734082	0.00331166	0.00162354	0.00391476	0.00164342	-0.00310509	-0.00429273	0.00543297
6	TSB+5mM EGTA vs TSB+5mM CaCl2	-0.0238262	-0.0315067	-0.0352353	-0.0300448	0.0216952	1	-0.0657289	0.13235	-0.116737	-0.0716786	0.197079	0.0293194	0.00834391	-0.00535436	-0.0205988	-0.0187658	-0.0128955	0.00106516	-0.0109788	1.71151e-05	0.0230266	-0.0158448	-0.0267045	-0.00242252	-0.00165505	-0.00298183	-0.00317169	-0.00373402	0.00417757	-0.00156874	-0.0241932	-0.0275258	0.0495158	-0.000362778	-0.0079906	0.0726563	0.0292236	-0.127666	-0.020602	-0.0172614	0.0256482	0.0222031	-0.0184515	-0.0127769	-0.0149591	-0.0163376	-0.0262253	0.0516692
7	exsA TSB+5mM EGTA vs TSB+5mM EGTA	0.00247895	0.00287921	0.00153198	0.00149433	-0.00470267	-0.0657289	1	-0.470371	0.2412	0.212004	-0.0382476	0.00283543	0.000251562	-0.000687039	0.00630748	0.00385301	0.00459375	0.00199781	0.00204315	-0.00228005	0.00245964	-0.00197444	-0.00322362	0.00355518	0.00229246	0.000721511	0.00250237	0.00258732	-0.00209908	0.000653315	0.000628392	0.000231042	-0.470266	0.00638797	0.0160795	0.00638115	0.00217022	-0.00546365	0.00134355	0.00185831	-0.00360161	-0.00124205	0.00173648	0.00228203	0.00197001	0.00252107	-0.000465566	0.004167
8	pPa-exsA TSB+5mM CaCl2 vs pMMB TSB+5mM CaCl2	0.0138881	0.00455609	0.00210771	0.00440994	0.00587911	0.13235	-0.470371	1	-0.364704	-0.338187	0.100877	0.0230852	0.00324313	-0.00344079	-0.0128248	-0.0137346	0.0104253	0.0380872	-0.00762868	-0.0130019	-0.000983529	-0.000807498	0.00128902	0.00623	-0.0186721	-0.0203641	-0.0154514	-0.00122826	-0.0164545	-0.0363188	0.00167878	-0.0184438	0.264856	-0.0264273	-0.0136271	0.010854	-0.0345843	-0.0286338	-0.0222427	-0.0283847	-0.00773027	0.0327927	0.0221569	0.015166	0.0164979	-0.0265204	-0.0504045	-0.0060709
9	cyaAB TSB+5mM EGTA vs TSB+5mM EGTA	-0.00646846	-0.00660686	-0.00210326	-0.0056651	-0.00125146	-0.116737	0.2412	-0.364704	1	0.676436	-0.0566951	-0.00123477	-0.00399258	-0.00174172	-0.0100907	-0.0220368	-0.0546308	0.00528827	0.00731259	-0.00209621	-0.0510107	0.0335826	0.0183419	-0.00681477	-0.0169694	0.00157781	-0.0073527	0.00238864	0.0174338	0.00979413	-0.000933364	0.0795534	-0.136606	0.00490736	0.0112416	0.0110958	0.00389249	0.0200596	0.0342978	0.0296261	0.0142243	0.0020511	0.00690155	-0.0206677	-0.0108578	-0.0182714	-0.00829798	-0.0337268
10	vfr TSB+5mM EGTA vs TSB+5mM EGTA	0.00287177	0.00255684	0.00161077	0.000543868	0.00572119	-0.0716786	0.212004	-0.338187	0.676436	1	-0.0323349	-0.00433867	-0.00457671	-0.00411081	0.00134152	-0.0137165	-0.032257	0.00237074	0.00610396	0.000205431	-0.0436232	0.0454003	0.00439321	-0.00205971	-0.0179047	-0.00940392	-0.0106901	0.00309848	-0.00176795	0.0153522	-0.00186171	0.0739908	-0.116345	0.00944318	0.00886459	0.00688819	0.00508729	0.00574136	0.0163157	0.0121256	0.00280046	-0.00247589	0.00665029	-0.0152334	-0.00637603	-0.00894619	-0.00449119	-0.0187467
11	LB+10mM NTA vs LB+10mM NTA +20mM CaCl2	0.035769	0.0214834	0.00209885	-0.0147335	0.00204349	0.197079	-0.0382476	0.100877	-0.0566951	-0.0323349	1	-0.0346664	0.0100629	-0.0204022	-0.0152188	-0.0881393	-0.0860797	0.0170448	-0.100746	-0.00830482	0.0306969	-0.0112776	-0.00495589	-0.00346504	-0.0462343	-0.0451134	-0.0199186	0.000530048	-0.0592777	-0.0625581	-0.00942222	-0.0370176	0.0479294	-0.0117995	0.0119017	-0.0149849	0.0125282	0.00539944	-0.0250464	-0.0362913	0.00281948	-0.0932194	0.00229564	-0.0654094	-0.0375442	-0.0282366	0.00199318	-0.0805295
12	vqsR vs WT	-0.00802222	-0.00296908	-0.00214323	-0.00118825	-0.121516	0.0293194	0.00283543	0.0230852	-0.00123477	-0.00433867	-0.0346664	1	0.000279841	-0.0402112	-0.0365598	-0.0442818	-0.0344811	0.0144842	-0.0185146	-0.0056941	-0.00195584	0.0022553	0.00433954	0.0043663	-0.00184934	0.00327273	-0.00214797	0.000500263	0.0149977	0.0266589	0.0238567	-0.0109553	-0.0433216	0.00475525	-0.0107528	0.0994903	0.0458968	0.000473337	-0.0103621	-0.0105654	0.0321146	0.0038606	0.0529175	-0.0056167	-0.013193	-0.0201218	-0.0293535	-0.0181777
13	4h interaction with PNHAE cells	6.94888e-05	9.40403e-05	5.71067e-05	5.57031e-05	0.0302718	0.00834391	0.000251562	0.00324313	-0.00399258	-0.00457671	0.0100629	0.000279841	1	0.0285461	-0.00118822	-0.00178367	-0.000938535	0.022121	9.61794e-05	-0.00453978	9.16865e-05	-5.76463e-05	-0.000120165	-0.0417357	-0.0223644	-0.00855709	-0.00511123	0.000114501	0.00295404	0.010654	0.0633701	-0.0403348	0.0227314	-0.00786466	0.0222828	-0.076317	-0.00838313	0.0125951	-0.00219258	-0.000821843	0.095345	7.59841e-05	-0.00643706	0.00083135	0.00512331	-0.000478539	-5.98222e-05	0.000226178
14	12h interaction with PNHAE cells	0.000251377	0.000340192	0.000206584	0.000201507	0.337349	-0.00535436	-0.000687039	-0.00344079	-0.00174172	-0.00411081	-0.0204022	-0.0402112	0.0285461	1	0.000807919	0.00222513	0.00164498	0.000302822	0.00034793	0.0180517	0.000331677	0.0818081	-0.0393584	-0.148757	-0.0270071	-0.00513212	0.000395897	0.000414208	0.0246642	0.0603338	0.0184628	-0.025876	0.00576111	0.0084774	-0.000683485	-0.435829	0.00196991	-0.0143262	0.000319455	0.000392053	0.115907	0.00919423	0.037509	0.00318594	0.074582	0.00050464	0.006269	0.00204276
15	lasI rhlI mutant +3OC12-HSL	0.00590443	-0.00129802	-0.000788234	-0.000768861	-0.00221959	-0.0205988	0.00630748	-0.0128248	-0.0100907	0.00134152	-0.0152188	-0.0365598	-0.00118822	0.000807919	1	0.477776	0.180194	0.00183105	0.0400539	0.0108603	-0.00126553	-0.00252724	0.00165861	-0.00182921	-0.0028769	-0.00203581	-0.00151057	-0.00158043	-0.296885	-0.0645717	-0.00631521	0.0435057	-0.110886	0.00116761	-0.00896219	0.00775883	-0.00954254	-0.06519	0.172514	0.145745	-0.0153646	-0.174583	0.00838295	0.162935	0.0558566	0.378481	0.117965	0.227816
16	lasI rhlI mutant +C4-HSL +3OC12-HSL	-0.00595111	-0.00359249	-0.00218157	-0.00212795	0.00164672	-0.0187658	0.00385301	-0.0137346	-0.0220368	-0.0137165	-0.0881393	-0.0442818	-0.00178367	0.00222513	0.477776	1	0.642441	0.00523258	0.382586	0.0156655	-0.00350258	-0.00378111	0.00459048	-0.00425019	-0.00713926	-0.00563443	-0.00418074	-0.00437411	0.0208464	0.011807	0.00592493	0.0475195	-0.13557	0.00183254	-0.0126199	-0.00905723	-0.119244	-0.130313	0.321841	0.327135	-0.0140491	-0.132148	0.0109846	0.398795	0.148245	0.597578	0.135192	0.54937
17	Wild type vs lasR rhlR mutant	-0.00558703	-0.00348595	-0.00211687	-0.00206484	0.00615859	-0.0128955	0.00459375	0.0104253	-0.0546308	-0.032257	-0.0860797	-0.0344811	-0.000938535	0.00164498	0.180194	0.642441	1	0.00306357	0.360617	0.00931823	-0.0033987	-0.00160059	0.00445434	-0.00445765	-0.00726538	-0.00546732	-0.00405675	-0.00424438	-0.00778936	-0.00606067	0.0402139	0.0161158	-0.0189767	0.00266343	-0.00687781	0.0152337	-0.125757	-0.124841	0.164187	0.194468	-0.0105521	-0.0100224	0.00597418	0.336102	0.122247	0.293254	0.0106232	0.440858
18	mucoid mucA22 vs nonmucoid mucA22 algU::Tcr	0.0213721	0.0140879	0.00423634	0.00954097	0.00209959	0.00106516	0.00199781	0.0380872	0.00528827	0.00237074	0.0170448	0.0144842	0.022121	0.000302822	0.00183105	0.00523258	0.00306357	1	-0.00113725	-0.00259702	-0.00108412	0.000681621	0.00142085	-0.00156699	0.00332036	0.00171525	-0.00400925	-0.00135388	-0.00190873	-0.00275739	-0.000401371	0.00100764	-0.00463079	-0.000713375	-0.00177404	0.000735981	0.0050833	0.00113059	-0.00104417	-0.0010079	-0.010264	0.0060248	-0.00269485	0.00898065	-0.00277837	0.00272842	-0.0786116	-0.00350312
19	mucoid mucA- vs nonmucoid mucA+	0.00384801	-0.00127759	-0.000775826	-0.000756758	0.00294537	-0.0109788	0.00204315	-0.00762868	0.00731259	0.00610396	-0.100746	-0.0185146	9.61794e-05	0.00034793	0.0400539	0.382586	0.360617	-0.00113725	1	0.000561379	-0.00124561	0.019673	0.0305714	-0.00180042	-0.00283161	-0.00200376	-0.00148679	-0.00155556	-0.00295958	0.000848007	0.0029969	0.00381313	4.53916e-05	-0.000819641	-0.00146725	-0.00297955	-0.111311	-0.109328	0.115805	0.0888322	0.000545952	0.00404946	0.00038405	0.190859	0.16002	0.12852	0.0102953	0.260812
20	mvaT vs WT	-0.00195351	-0.000346715	-0.000210545	-0.00020537	0.00802964	1.71151e-05	-0.00228005	-0.0130019	-0.00209621	0.000205431	-0.00830482	-0.0056941	-0.00453978	0.0180517	0.0108603	0.0156655	0.00931823	-0.00259702	0.000561379	1	0.00348489	0.000212535	0.000443032	-0.00718655	0.000165258	-0.000543784	-0.000403487	-0.000422149	0.0110845	0.012024	0.0081246	-0.00575975	-0.00179741	-0.00587149	-0.00902608	-0.032728	-0.00396154	0.0158391	0.00261611	0.00734904	-0.00249532	-0.00818789	0.00583097	-0.000890656	0.00622427	0.00222542	0.0290457	0.0250952
21	PAO1 vs algR early-stationary	-0.000899945	-0.00121791	-0.000739584	-0.000721407	0.00229966	0.0230266	0.00245964	-0.000983529	-0.0510107	-0.0436232	0.0306969	-0.00195584	9.16865e-05	0.000331677	-0.00126553	-0.00350258	-0.0033987	-0.00108412	-0.00124561	0.00348489	1	0.246252	-0.180911	-0.00171631	-0.00269933	-0.00191016	-0.00141733	-0.00148289	0.0119556	0.0147963	-0.000439617	-0.000845553	-0.00120554	-0.000781352	-0.00194308	-0.00284036	0.00631658	-0.0101241	-0.00114367	-0.00140357	0.00457409	0.000413467	-0.00083831	-0.00222333	-0.00098425	-0.00180664	0.000774753	0.00209228
22	PAO1 vs algR mid-logarithmic	0.000565824	0.000765739	0.000465	0.000453572	-0.00751621	-0.0158448	-0.00197444	-0.000807498	0.0335826	0.0454003	-0.0112776	0.0022553	-5.76463e-05	0.0818081	-0.00252724	-0.00378111	-0.00160059	0.000681621	0.019673	0.000212535	0.246252	1	0.215877	0.0218178	0.0100395	0.00120098	0.000891124	-0.00791618	0.00779925	0.00515227	0.000276401	0.14687	0.0133946	0.000491261	0.0118071	0.000951071	0.008252	0.0803833	-0.039534	-0.0377964	0.0251012	0.0216405	0.0882136	0.00542039	0.205453	-0.00639816	0.0147694	-0.00927027
23	PAO1 vs algR overexpression	0.00117947	0.0015962	0.000969301	0.000945478	-0.0108762	-0.0267045	-0.00322362	0.00128902	0.0183419	0.00439321	-0.00495589	0.00433954	-0.000120165	-0.0393584	0.00165861	0.00459048	0.00445434	0.00142085	0.0305714	0.000443032	-0.180911	0.215877	1	-0.026254	-0.007928	0.00250346	0.00185756	-0.0138996	0.0106171	0.0105629	0.000576163	0.143363	0.0130461	0.00102404	0.0242966	0.00372259	0.00162631	0.0493815	0.00149889	0.00183953	0.0167975	-0.0306421	-0.119418	-0.00537895	-0.221517	0.00236779	-0.021984	0.00383904
24	mucoid GSNO vs Control	-0.00130079	-0.00176037	-0.001069	-0.00104273	-0.0957832	-0.00242252	0.00355518	0.00623	-0.00681477	-0.00205971	-0.00346504	0.0043663	-0.0417357	-0.148757	-0.00182921	-0.00425019	-0.00445765	-0.00156699	-0.00180042	-0.00718655	-0.00171631	0.0218178	-0.026254	1	0.297647	0.0163471	0.0441663	-0.00214338	-0.0174274	-0.0229405	-0.000635425	-0.0434889	0.0285243	-0.00112937	-0.00447824	0.169762	0.0366539	-0.0569887	-0.00165306	-0.00202873	-0.0220777	-0.0315158	0.0356714	-0.00708382	0.0642437	-0.00261133	0.0103819	-0.0152276
25	PAO1 GSNO vs Control	-0.00204581	-0.00276863	-0.00168127	-0.00163995	-0.0182006	-0.00165505	0.00229246	-0.0186721	-0.0169694	-0.0179047	-0.0462343	-0.00184934	-0.0223644	-0.0270071	-0.0028769	-0.00713926	-0.00726538	0.00332036	-0.00283161	0.000165258	-0.00269933	0.0100395	-0.007928	0.297647	1	0.866269	0.729221	0.010014	-0.00878984	-0.0101642	-0.000999366	-0.0123489	0.0213278	0.000465593	0.00226067	0.0333225	0.185681	-0.0435305	-0.00259986	-0.0031907	-0.0120414	-0.10252	-0.0270304	-0.0211086	-0.017223	-0.00410698	0.00548697	-0.0417613
26	mucoid + GSNO vs PAO1 + GSNO	-0.0014477	-0.00195919	-0.00118973	-0.00116049	-0.00239601	-0.00298183	0.000721511	-0.0203641	0.00157781	-0.00940392	-0.0451134	0.00327273	-0.00855709	-0.00513212	-0.00203581	-0.00563443	-0.00546732	0.00171525	-0.00200376	-0.000543784	-0.00191016	0.00120098	0.00250346	0.0163471	0.866269	1	0.755933	0.00739452	-0.00445013	-0.00495509	-0.000707191	-0.00259796	0.00850813	0.00499353	0.00789285	0.00549964	0.158612	-0.00685643	-0.00183976	-0.00225786	-0.00708248	-0.02927	-0.0178172	-0.00779663	-0.0195383	-0.00290626	0.00124631	-0.0355662
27	mucoid Control vs PAO1 Control	-0.00107419	-0.00145372	-0.000882783	-0.000861086	0.00156877	-0.00317169	0.00250237	-0.0154514	-0.0073527	-0.0106901	-0.0199186	-0.00214797	-0.00511123	0.000395897	-0.00151057	-0.00418074	-0.00405675	-0.00400925	-0.00148679	-0.000403487	-0.00141733	0.000891124	0.00185756	0.0441663	0.729221	0.755933	1	0.00831026	-0.00305966	-0.003532	-0.000524736	-0.00162109	0.0174934	-0.000932638	-0.00328594	-0.00339032	0.0552775	-7.30148e-05	-0.0013651	-0.00167533	-0.00357672	-0.0202142	-0.0138361	-0.00611868	-0.0156853	-0.00215644	0.000924761	-0.00864194
28	WT vs argR	-0.00667562	-0.00152096	-0.000923613	-0.000900913	0.00287188	-0.00373402	0.00258732	-0.00122826	0.00238864	0.00309848	0.000530048	0.000500263	0.000114501	0.000414208	-0.00158043	-0.00437411	-0.00424438	-0.00135388	-0.00155556	-0.000422149	-0.00148289	-0.00791618	-0.0138996	-0.00214338	0.010014	0.00739452	0.00831026	1	-0.00253826	-0.00139164	-0.000549006	-0.00900615	-0.00891997	-0.00720881	-0.00525141	0.00303814	-0.00868587	-0.0225691	-0.00142824	-0.00175282	-0.0123408	0.000516349	-0.0010469	-0.00277655	-0.00122916	-0.00225618	0.000967533	-0.00365808
29	hfq rpoS vs rpoS	-0.0250904	-0.00245991	-0.0014938	-0.00145708	0.0215439	0.00417757	-0.00209908	-0.0164545	0.0174338	-0.00176795	-0.0592777	0.0149977	0.00295404	0.0246642	-0.296885	0.0208464	-0.00778936	-0.00190873	-0.00295958	0.0110845	0.0119556	0.00779925	0.0106171	-0.0174274	-0.00878984	-0.00445013	-0.00305966	-0.00253826	1	0.349887	0.00564429	0.0113764	0.0229615	0.0117689	0.0173071	-0.0636778	0.000386345	0.00637838	-0.00382501	-0.00770939	0.0200147	0.060243	-0.00454508	0.0191483	-0.00369063	-0.00438234	0.00338644	-0.0155406
30	hfq vs wt	-0.00738934	-0.00155155	-0.00116706	-0.0009657	0.0308003	-0.00156874	0.000653315	-0.0363188	0.00979413	0.0153522	-0.0625581	0.0266589	0.010654	0.0603338	-0.0645717	0.011807	-0.00606067	-0.00275739	0.000848007	0.012024	0.0147963	0.00515227	0.0105629	-0.0229405	-0.0101642	-0.00495509	-0.003532	-0.00139164	0.349887	1	0.00898954	0.0165534	0.00169903	0.00866813	0.0204454	-0.0719326	-0.00406147	0.0108831	-0.00192378	-0.00158373	0.0330332	0.0093097	-7.82809e-05	0.00427664	-0.000759505	0.00121858	0.00281489	0.00617087
31	PA14 pyocyanin + vs -	-0.000333184	-0.000450903	-0.000273814	-0.000267084	0.012909	-0.0241932	0.000628392	0.00167878	-0.000933364	-0.00186171	-0.00942222	0.0238567	0.0633701	0.0184628	-0.00631521	0.00592493	0.0402139	-0.000401371	0.0029969	0.0081246	-0.000439617	0.000276401	0.000576163	-0.000635425	-0.000999366	-0.000707191	-0.000524736	-0.000549006	0.00564429	0.00898954	1	-0.00633327	-0.00254383	0.0595727	0.0474429	-0.183073	-0.00450425	0.00338941	-0.000423417	-0.000519641	-0.00118186	0.00123741	-0.000310365	0.0623981	0.0306548	0.0102361	0.0294587	0.0341691
32	WspF vs PAO1	0.0142165	0.00243952	0.00408483	-0.000513706	-0.0286617	-0.0275258	0.000231042	-0.0184438	0.0795534	0.0739908	-0.0370176	-0.0109553	-0.0403348	-0.025876	0.0435057	0.0475195	0.0161158	0.00100764	0.00381313	-0.00575975	-0.000845553	0.14687	0.143363	-0.0434889	-0.0123489	-0.00259796	-0.00162109	-0.00900615	0.0113764	0.0165534	-0.00633327	1	-0.0109912	0.145107	0.411834	0.0477511	-0.0057005	0.127325	-0.000814393	0.000256393	0.118386	0.000710846	-0.00242336	0.00730828	0.0209129	0.0206985	0.0155663	0.00954844
33	biofilm with Azithromycin + vs -	0.00409164	-0.00123649	-0.000750866	-0.000732411	-0.00254812	0.0495158	-0.470266	0.264856	-0.136606	-0.116345	0.0479294	-0.0433216	0.0227314	0.00576111	-0.110886	-0.13557	-0.0189767	-0.00463079	4.53916e-05	-0.00179741	-0.00120554	0.0133946	0.0130461	0.0285243	0.0213278	0.00850813	0.0174934	-0.00891997	0.0229615	0.00169903	-0.00254383	-0.0109912	1	0.0416504	-0.0162841	-0.00945934	-0.00656684	0.0211967	-0.00116111	-0.00169611	-0.000133612	0.126422	-0.0121014	-0.0166658	-0.00916265	-0.166592	-0.237294	-0.0219882
34	0.3x MIC ciprofloxacin + vs -	-0.00659834	-0.00303599	-0.00150429	-0.000474702	0.0139703	-0.000362778	0.00638797	-0.0264273	0.00490736	0.00944318	-0.0117995	0.00475525	-0.00786466	0.0084774	0.00116761	0.00183254	0.00266343	-0.000713375	-0.000819641	-0.00587149	-0.000781352	0.000491261	0.00102404	-0.00112937	0.000465593	0.00499353	-0.000932638	-0.00720881	0.0117689	0.00866813	0.0595727	0.145107	0.0416504	1	0.52807	-0.0276215	0.015248	0.0223719	-0.000752559	-5.4287e-05	0.0756675	0.00199353	-0.00482981	-0.00251856	-9.34726e-05	-0.00231167	0.00667482	-0.0208014
35	1x MIC ciprofloxacin + vs -	0.00190608	-0.00361604	-0.00175916	-0.0011805	0.0136041	-0.0079906	0.0160795	-0.0136271	0.0112416	0.00886459	0.0119017	-0.0107528	0.0222828	-0.000683485	-0.00896219	-0.0126199	-0.00687781	-0.00177404	-0.00146725	-0.00902608	-0.00194308	0.0118071	0.0242966	-0.00447824	0.00226067	0.00789285	-0.00328594	-0.00525141	0.0173071	0.0204454	0.0474429	0.411834	-0.0162841	0.52807	1	-0.00868472	0.030767	0.0306228	-0.015994	-0.0152848	0.161256	0.0113679	-0.00297765	0.00162646	-0.00059183	-0.00584959	0.00545911	-0.0163308
36	CF sputum + vs -	-0.00956393	-0.00291328	-0.00176911	-0.00172563	-0.214384	0.0726563	0.00638115	0.010854	0.0110958	0.00688819	-0.0149849	0.0994903	-0.076317	-0.435829	0.00775883	-0.00905723	0.0152337	0.000735981	-0.00297955	-0.032728	-0.00284036	0.000951071	0.00372259	0.169762	0.0333225	0.00549964	-0.00339032	0.00303814	-0.0636778	-0.0719326	-0.183073	0.0477511	-0.00945934	-0.0276215	-0.00868472	1	0.0044589	-0.0204641	0.003412	0.00265788	-0.111115	0.00151583	-0.0119511	-0.000949907	-0.00174319	-0.0028508	-0.0167909	0.00557254
37	aerobic nitrate + vs -	-0.00502268	-0.00127274	-0.000772883	-0.000753887	0.00464712	0.0292236	0.00217022	-0.0345843	0.00389249	0.00508729	0.0125282	0.0458968	-0.00838313	0.00196991	-0.00954254	-0.119244	-0.125757	0.0050833	-0.111311	-0.00396154	0.00631658	0.008252	0.00162631	0.0366539	0.185681	0.158612	0.0552775	-0.00868587	0.000386345	-0.00406147	-0.00450425	-0.0057005	-0.00656684	0.015248	0.030767	0.0044589	1	-0.105298	-0.0265124	-0.0623326	0.0265812	-0.0389462	-0.0313605	-0.0923554	-0.0895699	-0.0978781	-0.0017023	-0.148712
38	nitrate aero vs anaero	0.00808227	0.000672116	0.0014163	0.00204288	-0.0570238	-0.127666	-0.00546365	-0.0286338	0.0200596	0.00574136	0.00539944	0.000473337	0.0125951	-0.0143262	-0.06519	-0.130313	-0.124841	0.00113059	-0.109328	0.0158391	-0.0101241	0.0803833	0.0493815	-0.0569887	-0.0435305	-0.00685643	-7.30148e-05	-0.0225691	0.00637838	0.0108831	0.00338941	0.127325	0.0211967	0.0223719	0.0306228	-0.0204641	-0.105298	1	-0.0417301	-0.0267831	-0.00566632	-0.012572	-0.0468829	-0.0915102	-0.0288569	-0.0773851	-0.00329165	-0.0957308
39	lasI rhlI mutant 3O-C12-HSL + vs -	-0.000866781	-0.00117303	-0.00071233	-0.000694822	0.00221492	-0.020602	0.00134355	-0.0222427	0.0342978	0.0163157	-0.0250464	-0.0103621	-0.00219258	0.000319455	0.172514	0.321841	0.164187	-0.00104417	0.115805	0.00261611	-0.00114367	-0.039534	0.00149889	-0.00165306	-0.00259986	-0.00183976	-0.0013651	-0.00142824	-0.00382501	-0.00192378	-0.000423417	-0.000814393	-0.00116111	-0.000752559	-0.015994	0.003412	-0.0265124	-0.0417301	1	0.93571	-2.31388e-05	0.000398231	-0.000807417	0.319195	0.00728588	0.269857	0.000746203	0.541305
40	lasI rhlI mutant 3O-C12-HSL and C4-HSL + vs -	-0.00106376	-0.00143961	-0.000874212	-0.000852726	0.00271827	-0.0172614	0.00185831	-0.0283847	0.0296261	0.0121256	-0.0362913	-0.0105654	-0.000821843	0.000392053	0.145745	0.327135	0.194468	-0.0010079	0.0888322	0.00734904	-0.00140357	-0.0377964	0.00183953	-0.00202873	-0.0031907	-0.00225786	-0.00167533	-0.00175282	-0.00770939	-0.00158373	-0.000519641	0.000256393	-0.00169611	-5.4287e-05	-0.0152848	0.00265788	-0.0623326	-0.0267831	0.93571	1	-0.000113388	0.000488732	-0.000990909	0.200602	0.0172124	0.200245	0.000915783	0.612628
41	H2O2 + vs -	-0.0178448	-0.00512434	-0.0013741	0.000316193	0.0734082	0.0256482	-0.00360161	-0.00773027	0.0142243	0.00280046	0.00281948	0.0321146	0.095345	0.115907	-0.0153646	-0.0140491	-0.0105521	-0.010264	0.000545952	-0.00249532	0.00457409	0.0251012	0.0167975	-0.0220777	-0.0120414	-0.00708248	-0.00357672	-0.0123408	0.0200147	0.0330332	-0.00118186	0.118386	-0.000133612	0.0756675	0.161256	-0.111115	0.0265812	-0.00566632	-2.31388e-05	-0.000113388	1	0.0120008	0.0244134	0.000216455	0.0281447	-0.00146325	-0.010304	-0.00194434
42	LB CF isolate LES400 vs PAO1	0.0656902	0.0841281	0.0878048	0.084132	0.00331166	0.0222031	-0.00124205	0.0327927	0.0020511	-0.00247589	-0.0932194	0.0038606	7.59841e-05	0.00919423	-0.174583	-0.132148	-0.0100224	0.0060248	0.00404946	-0.00818789	0.000413467	0.0216405	-0.0306421	-0.0315158	-0.10252	-0.02927	-0.0202142	0.000516349	0.060243	0.0093097	0.00123741	0.000710846	0.126422	0.00199353	0.0113679	0.00151583	-0.0389462	-0.012572	0.000398231	0.000488732	0.0120008	1	0.270233	0.140293	0.26467	-0.165768	-0.221968	-0.00561009
43	H2O2 CF isolate LES400 vs PAO1	0.276349	0.310583	0.325221	0.311591	0.00162354	-0.0184515	0.00173648	0.0221569	0.00690155	0.00665029	0.00229564	0.0529175	-0.00643706	0.037509	0.00838295	0.0109846	0.00597418	-0.00269485	0.00038405	0.00583097	-0.00083831	0.0882136	-0.119418	0.0356714	-0.0270304	-0.0178172	-0.0138361	-0.0010469	-0.00454508	-7.82809e-05	-0.000310365	-0.00242336	-0.0121014	-0.00482981	-0.00297765	-0.0119511	-0.0313605	-0.0468829	-0.000807417	-0.000990909	0.0244134	0.270233	1	0.155455	0.615798	0.0228433	-0.0959863	0.00963005
44	LB CF isolate LES431 vs PAO1	0.186958	0.231748	0.243389	0.233171	0.00391476	-0.0127769	0.00228203	0.015166	-0.0206677	-0.0152334	-0.0654094	-0.0056167	0.00083135	0.00318594	0.162935	0.398795	0.336102	0.00898065	0.190859	-0.000890656	-0.00222333	0.00542039	-0.00537895	-0.00708382	-0.0211086	-0.00779663	-0.00611868	-0.00277655	0.0191483	0.00427664	0.0623981	0.00730828	-0.0166658	-0.00251856	0.00162646	-0.000949907	-0.0923554	-0.0915102	0.319195	0.200602	0.000216455	0.140293	0.155455	1	0.232576	0.679189	0.00498256	0.393907
45	H2O2 CF isolate LES431 vs PAO1	0.357453	0.42949	0.449652	0.43081	0.00164342	-0.0149591	0.00197001	0.0164979	-0.0108578	-0.00637603	-0.0375442	-0.013193	0.00512331	0.074582	0.0558566	0.148245	0.122247	-0.00277837	0.16002	0.00622427	-0.00098425	0.205453	-0.221517	0.0642437	-0.017223	-0.0195383	-0.0156853	-0.00122916	-0.00369063	-0.000759505	0.0306548	0.0209129	-0.00916265	-9.34726e-05	-0.00059183	-0.00174319	-0.0895699	-0.0288569	0.00728588	0.0172124	0.0281447	0.26467	0.615798	0.232576	1	0.0655157	0.127029	0.123145
46	LB CF isolate LES431 vs CF isolate LES400	0.00622963	0.00765894	0.00882344	0.00843444	-0.00310509	-0.0163376	0.00252107	-0.0265204	-0.0182714	-0.00894619	-0.0282366	-0.0201218	-0.000478539	0.00050464	0.378481	0.597578	0.293254	0.00272842	0.12852	0.00222542	-0.00180664	-0.00639816	0.00236779	-0.00261133	-0.00410698	-0.00290626	-0.00215644	-0.00225618	-0.00438234	0.00121858	0.0102361	0.0206985	-0.166592	-0.00231167	-0.00584959	-0.0028508	-0.0978781	-0.0773851	0.269857	0.200245	-0.00146325	-0.165768	0.0228433	0.679189	0.0655157	1	0.174046	0.334432
47	H2O2 CF isolate LES431 vs CF isolate LES400	0.0515746	0.061773	0.0642607	0.0615778	-0.00429273	-0.0262253	-0.000465566	-0.0504045	-0.00829798	-0.00449119	0.00199318	-0.0293535	-5.98222e-05	0.006269	0.117965	0.135192	0.0106232	-0.0786116	0.0102953	0.0290457	0.000774753	0.0147694	-0.021984	0.0103819	0.00548697	0.00124631	0.000924761	0.000967533	0.00338644	0.00281489	0.0294587	0.0155663	-0.237294	0.00667482	0.00545911	-0.0167909	-0.0017023	-0.00329165	0.000746203	0.000915783	-0.010304	-0.221968	-0.0959863	0.00498256	0.127029	0.174046	1	0.0126647
48	lasI rhlI mutant 3O-C12-HSL and C4-HSL + vs -	-0.00953813	-0.00300441	-0.00182445	-0.00177961	0.00543297	0.0516692	0.004167	-0.0060709	-0.0337268	-0.0187467	-0.0805295	-0.0181777	0.000226178	0.00204276	0.227816	0.54937	0.440858	-0.00350312	0.260812	0.0250952	0.00209228	-0.00927027	0.00383904	-0.0152276	-0.0417613	-0.0355662	-0.00864194	-0.00365808	-0.0155406	0.00617087	0.0341691	0.00954844	-0.0219882	-0.0208014	-0.0163308	0.00557254	-0.148712	-0.0957308	0.541305	0.612628	-0.00194434	-0.00561009	0.00963005	0.393907	0.123145	0.334432	0.0126647	1
49	low O2 vs high O2	-0.0219454	-0.00302124	-0.00183467	-0.00178958	0.00365478	-0.00249508	0.00285565	7.6842e-05	0.00171051	-0.00296474	-0.100528	0.0069089	-0.0149277	0.000822785	0.239737	0.312451	0.158079	0.0129445	0.0552608	0.0225008	-0.00294562	-0.000508733	0.00386054	-0.00425762	-0.00669618	-0.00473848	-0.00351595	-0.00367857	-0.00682478	0.00218781	-0.00198966	0.0689428	-0.0959495	0.0227759	0.000401597	-0.0180108	-0.00243882	-0.0381184	0.0493704	0.0484535	0.0079019	-0.0654593	0.0714863	0.102496	0.0450888	0.164625	0.0454337	0.161221
50	6.5 h WT Pentachlorophenol + vs -	-0.00418405	-0.00630818	-0.00430235	-0.00112197	0.00492232	-0.0063066	-0.00477207	-0.00627925	-0.0162814	-0.0306228	-0.0606093	0.0294437	-0.0734918	0.000515844	-0.00374023	-0.000958648	-0.000914548	0.0291661	0.00139518	-0.00261295	-0.00184675	-0.0178059	0.00242036	-0.0235898	-0.00857011	-0.00297078	-0.0048647	-0.00230627	0.035713	0.00258665	0.0037301	-0.0216247	0.00644692	0.00151871	0.00179386	-0.000189795	0.00293291	0.00169919	-0.0017787	0.000175044	-0.0298918	0.0174192	0.0169236	0.0359301	0.0101622	0.00987217	-0.00249852	-0.000937628
51	13 h WT Pentachlorophenol + vs -	0.000594594	-0.00363379	-0.00416198	-0.00117563	0.00300349	-0.0101004	0.00400831	-0.00183791	0.00855163	-0.000926465	-0.0725525	0.0147744	0.000149415	0.000540512	0.00157368	0.00350073	0.00152072	0.0192831	-0.00202989	-0.00310162	-0.00193507	0.00121664	0.0025361	-0.0270258	-0.00946225	-0.00311285	-0.00539082	-0.00241656	-0.00506724	-0.00569792	0.0276887	0.00150458	-0.00504088	-0.00127332	-0.000482346	-0.00165359	0.00041199	0.0061113	-0.00186376	-0.00228731	-0.0237299	0.0230822	0.0287949	0.0226708	0.0126731	0.00776501	-0.00604844	0.00143184
52	26h WT Pentachlorophenol + vs -	0.00841881	0.00121635	-0.0039505	-0.00130464	0.00214445	-0.00368699	0.000190189	0.00318666	0.00214979	-0.0179069	-0.0620678	0.0206613	0.000165812	0.000599827	0.00376565	0.0105436	0.00561324	0.0462574	-0.00546848	-0.00529298	-0.00214742	-0.00927435	0.00281441	-0.0217411	-0.0123988	-0.00345445	-0.00436031	-0.00268176	-0.00682958	-0.0069151	0.0149601	-0.0153223	-0.0114334	-0.00141305	-0.00196135	-0.00337885	0.00600472	0.00322296	-0.00206828	-0.00253832	-0.0259341	0.0169484	0.0619088	0.0605988	0.0248674	0.0206209	-0.0119086	-0.00551777
53	6.5 h rpoS Pentachlorophenol + vs -	-0.00730018	-0.0118876	-0.00537597	0.00107819	-0.00409679	-0.0181747	-0.00415952	-0.0146794	0.00170319	-0.00437092	-0.139406	0.0427636	-0.0372197	-0.000495715	-0.00435633	-0.00872911	-0.00782443	-0.0971149	0.00210415	-0.00278331	0.00177469	-0.0011158	-0.00232591	-0.0490676	-0.0153691	0.00285486	-0.00308535	0.00221628	0.00224544	0.00181328	0.00381187	0.00400216	0.0124875	0.00116779	0.00366209	0.00650627	0.0177968	-0.00849934	0.00170929	0.00209774	-0.0083845	-0.000617956	0.00125291	0.00314637	0.00224746	-0.000575662	-0.00115792	-0.00922243
54	13 h rpoS Pentachlorophenol + vs -	-0.0178795	-0.01273	-0.00521012	-0.000309448	-0.000404993	-0.0226005	0.00105507	-0.016338	0.0250881	0.0365822	-0.0722866	0.0115443	3.9329e-05	0.000142273	-0.000507189	-0.00300363	-0.00207557	-0.0599669	-0.000534307	0.00156594	-0.000509348	0.0238533	0.000667552	-0.0484966	-0.0111388	-0.000819364	-0.00668147	-0.000636087	-0.00197969	-0.0052957	0.0266479	0.030123	-0.000517117	-0.000335162	0.00299366	-0.00121838	-0.00590904	0.00144237	-0.000490578	-0.000602065	0.00778662	0.0264323	0.00485825	-0.00812712	0.000597566	-0.004477	0.000332331	0.00371931
55	26h rpoS Pentachlorophenol + vs -	-0.0139259	-0.0094803	-0.00279536	1.73675e-05	-0.00637328	-0.0319623	0.00983895	-0.0125853	0.0280565	0.0361278	-0.051507	0.00237781	-2.2073e-06	-7.98495e-06	-0.00115559	-0.00463229	-0.003447	-0.0209331	2.99875e-05	0.00232714	2.85866e-05	0.0215337	-3.74657e-05	-0.049213	-0.0102282	4.5986e-05	-0.00622935	3.56998e-05	-0.0259387	-0.00746029	0.0246982	0.0257694	-0.0062404	1.88106e-05	0.00500221	8.95399e-05	-0.0093505	0.0142756	2.75332e-05	3.37903e-05	0.0124652	0.0214069	0.00608211	-0.0251032	-0.0021738	-0.00647347	-1.86518e-05	0.00425945
56	BVC RE + vs -	-0.0187248	-0.018829	-0.00455529	-0.00818264	0.0251082	0.00598926	0.0109695	0.0190327	-0.0142729	-0.0012941	0.0247962	-0.0159777	0.0135661	0.00308054	0.000323072	0.000470716	-0.000360875	-0.0249413	-0.00866221	-0.00237843	0.000842135	-0.0262462	0.00406177	0.00121723	0.042125	0.0467824	0.0249618	0.00105168	-0.0328335	0.00326979	0.00158585	-0.0176159	0.00167027	-0.0098765	-0.00854417	-0.00131752	0.00330255	-0.00782939	0.000811101	0.00099543	0.0118305	-0.00505132	-0.0389103	-0.00130531	-0.019585	-0.00110315	-0.013028	-0.00236446
57	BVR RE + vs -	-0.00621517	-0.0139735	-0.00454402	-0.000282536	0.00499773	0.0275278	-0.0153886	0.022248	-0.0168601	-0.0125192	0.0231787	-0.00939198	0.0123763	0.0210506	-0.00106659	-0.00285255	-0.00348961	-0.000424592	0.00810651	-0.00612865	-0.000465051	0.000292392	0.000609497	-0.000672187	0.0391424	0.0451792	0.0204552	-0.000580768	-0.0146469	-0.00297183	-0.000172174	-0.0289142	0.0146909	-0.0169785	-0.0200865	0.0168813	-0.000848741	-0.00542397	-0.000447913	-0.000549705	-0.0364895	-0.0089587	-0.000328321	-0.000870759	-0.000996711	-0.000513735	0.000303429	-0.00798911
58	NaOCl + vs -	-0.000398325	-0.000539059	-0.000327348	-0.000319302	0.0112575	-0.00776396	0.00093938	0.0508347	0.00340077	0.00162726	-0.0297714	-0.00231937	0.0152896	0.0265521	-0.00938814	-0.0148716	-0.0057427	-0.000479843	0.00696621	-0.0153148	-0.000525567	0.046831	0.0615617	-0.0106453	-0.00331461	-0.0012928	-0.000627327	-0.000656342	0.000907178	0.00339344	0.00307014	-0.0229042	0.000106161	-0.0107893	-0.0234819	-0.0359658	-0.00181204	0.00450013	-0.000506199	-0.000621237	-0.00498165	0.0672988	0.00751916	0.00642857	0.0010293	-0.00187268	0.000342914	-0.00744369
59	CH3CO3H + vs -	2.65803e-05	3.59716e-05	2.1844e-05	2.13071e-05	0.0237147	-0.0164562	-7.26468e-05	0.00397109	-0.00355081	-0.000108644	-0.0616379	0.0148559	0.0736581	0.0636663	-0.0333054	-0.0430986	-0.0123488	3.202e-05	0.00952598	-0.00270598	3.50712e-05	0.0397302	0.0891489	-0.0242056	-0.00381597	5.64174e-05	4.18617e-05	4.37979e-05	0.00502593	0.00772874	0.0170736	0.020171	0.00132916	0.00690493	0.054689	-0.0317375	9.20956e-05	0.000603976	3.37788e-05	4.14553e-05	0.0518506	0.213478	0.00184184	0.0217236	-0.00482791	-0.00494204	0.0275791	-0.0314257
60	H2O2 + vs -	-0.000500325	-0.000677097	-0.000411172	-0.000401066	0.149395	0.00116769	0.00185147	-0.00701908	0.000275725	0.00327928	0.00954197	-0.00194869	0.147135	0.204169	-0.0136942	-0.0215888	-0.00740263	-0.000602717	-0.000692499	0.00954623	-0.00066015	0.00991626	0.01732	-0.0651927	-0.0185004	-0.00635705	-0.000787968	-0.000824413	0.0259504	0.0364687	0.0253079	0.256825	-0.00416785	0.187278	0.376363	-0.154722	0.0419357	0.00465062	-0.000635822	-0.000780318	0.39949	0.00562635	0.00881453	-0.00167887	-0.00615929	-0.00234532	0.000430724	-0.0125253
61	tributyltin + vs -	0.00102349	0.00138511	0.000841117	0.000820444	-0.00548404	-0.00947591	-0.00279731	-0.00111189	-0.00488201	-0.0041834	-0.0133938	0.048782	-0.000104274	0.0124566	0.00143927	0.00398342	0.00386528	0.00123295	0.00141661	0.00715056	0.00135044	0.0266147	0.0536062	0.00195193	0.0030699	0.00217239	0.00161191	0.00168646	0.00400393	0.00435242	0.0678956	0.0226185	-0.00335001	0.0159877	0.0126279	-0.106451	0.00141124	-0.00382416	0.00130067	0.00159626	0.0243598	-0.000470229	0.000953396	0.00252856	0.00111937	0.00205466	-0.000881114	0.00333135
62	PAO1 ciprofloxacin + vs -	0.0047619	-0.00310874	-0.00182019	-0.0015395	0.00457043	-0.00502598	0.00664635	-0.0256341	0.0196235	0.0171636	-0.003991	0.00307312	0.000195661	0.000707807	-0.00270068	-0.00747458	-0.00725289	-0.00176338	-0.00231877	0.0104627	-0.00404736	0.00197842	0.00551342	-0.00366265	-0.00729027	-0.00614909	-0.0055969	-0.00316452	0.0227958	0.0224056	-0.000938153	0.549132	-0.0144535	0.247396	0.633352	-0.0060614	0.0462865	0.01055	-0.00244061	-0.00294358	0.229511	0.0041939	-0.000927324	-0.00461059	-0.00172218	-0.00409828	-0.00410007	-0.00625101
63	LexA(S125A) ciprofloxacin + vs -	0.00523253	-0.00287514	-0.00165209	-0.00141847	0.00400527	-0.00470129	0.00616002	-0.0259113	0.0205048	0.0173843	-0.0042744	0.00542576	0.000180279	0.000652162	-0.00253974	-0.00695651	-0.00718194	-0.00152451	-0.00196328	0.0143812	-0.00414548	0.00199772	0.0070521	-0.0033747	-0.00710335	-0.0061591	-0.00562559	-0.00291574	0.0218099	0.0209148	-0.000864398	0.534179	-0.0144698	0.231646	0.602942	-0.00558488	0.0417322	0.00958022	-0.00224874	-0.00271366	0.227085	0.0042698	-0.00109388	-0.00428815	-0.00148678	-0.00383375	-0.00384479	-0.00584444
64	algT mucA vs mucA	-0.239638	-0.0618318	-0.00799478	-0.258482	0.00586459	-0.00730207	-0.0028025	-0.032847	0.0200136	0.00499102	0.00885356	-0.00712667	0.00271428	0.00589522	0.00578905	0.0249374	0.018034	-0.0626393	0.0203124	0.00413371	-0.00584507	-0.00239357	-0.00317671	5.88948e-05	0.00352242	0.00237689	0.00226633	0.00132127	0.00366734	0.0069706	0.00239427	0.0151235	0.00651521	-0.00079987	0.0121382	-0.0141371	-0.0140851	-0.00176554	0.015816	0.018132	0.0264193	-0.00173341	-0.00468905	0.0101288	0.00822985	0.0110839	0.00382724	0.0258393
65	rat DMC vivo vs vitro	-0.00368764	-0.00200434	-0.00116046	-0.000781696	-0.0907939	0.00427704	0.00237049	-0.00921677	0.000355598	-0.00244249	-0.0717118	0.0296222	-0.0454095	-0.113281	-0.00488165	-0.00828249	-0.00448988	-0.000506133	-0.00134971	-0.00492763	-0.00128666	-0.00155037	-0.00112139	0.0346647	0.0401882	0.0352369	0.0276739	-0.000609315	-0.00775436	-0.0178617	-0.0290601	0.00595134	-0.00442358	-0.00739714	-0.00764137	0.21214	0.00935266	-0.000277354	-0.00107625	-0.00131124	-0.06898	0.0855451	-0.00560913	0.00403108	-0.00694188	-0.00251245	9.6582e-05	-0.00229944
66	TB strain H2O2 + vs -	0.0136495	0.0019591	0.00118968	0.00116044	-0.00323221	-0.00219435	0.00328591	0.0026162	-0.00109383	0.0156692	0.0512286	-0.190574	0.0138933	-0.000533528	-0.00299444	-0.00589383	-0.0114307	-0.00133844	0.00200366	-0.0123691	0.00191006	0.021105	0.018568	-0.00907397	-0.230413	-0.305953	-0.00156567	0.00238534	0.00454504	0.00468763	-0.00356537	0.0114574	0.0396094	0.00248981	-0.017854	0.00456894	-0.0715252	0.056147	0.00183968	-9.16631e-05	-0.00668746	0.00141164	-0.0386202	-0.013984	-0.000842444	-0.00478484	0.0213596	-0.00589481
67	892 strain H2O2 + vs -	0.00475627	0.00145842	0.000885635	0.000863868	-0.00229028	-0.00453285	0.00352098	-0.000445622	0.00277248	0.0176759	0.0551501	-0.0809113	0.00815836	-0.000397176	-0.000255651	0.0012724	-0.0029716	-3.04918e-05	0.00149159	-0.00428568	0.00142191	0.0184966	0.0258474	-0.0220029	-0.261905	-0.354085	-0.00406681	0.00177572	0.00312938	0.00350534	-0.00107423	0.00915188	0.0227478	-0.0016922	-0.0181616	0.00340127	-0.0514259	0.043644	0.00136951	0.000933216	0.00478055	0.00128768	-0.0346432	-0.00766975	0.00263743	-0.00208552	0.0259288	0.0309124
68	PAO1 strain H2O2 + vs -	0.0185861	0.00114596	0.000695895	0.000678792	-0.000912099	0.00457007	-0.000543239	0.000610005	0.00135507	-0.00486361	0.0217781	-0.251418	0.00884706	-0.000312084	-0.00819057	-0.0150179	-0.0156571	-0.000455307	0.00117203	-0.010273	0.00111728	0.0596605	0.0906899	-0.00710891	-0.0609731	-0.0866346	-0.00183164	0.00139529	0.00279977	0.00868011	-0.00296336	0.00824066	0.0361575	0.00302534	-0.000716518	0.00267258	-0.0538255	0.0337227	0.00107611	-0.00011636	0.0291471	0.000965011	-0.103085	-0.0157961	-0.003507	-0.00712641	0.026069	-0.0277259
69	pprB vs WT	0.00262956	0.00228148	0.00138544	0.00135139	-0.00191882	0.0102386	-0.00214757	0.0206566	0.00599796	0.006082	0.126283	0.0669649	-0.000924705	-0.000621323	-0.264552	-0.575908	-0.446331	0.00203085	-0.614325	0.000584731	0.00222437	0.00257086	-0.00291527	0.00514384	0.00673882	0.00357825	0.00302791	0.00277786	0.00498229	-0.00168015	0.0109686	-0.0211514	0.0631493	0.0011566	0.00843499	-0.020639	0.202283	0.178726	-0.169572	-0.17103	0.0120798	0.0704273	0.00320839	-0.36533	-0.182493	-0.460618	-0.05883	-0.45988
70	d-cycloserine + vs -	0.257408	0.159539	0.0270709	0.199375	0.00365151	0.010069	0.0030886	0.0551957	-0.0392325	-0.0138416	-0.0138996	0.010093	0.000145584	0.000526652	-0.0011067	-0.00361505	-0.00394227	0.0567638	-0.00197784	-0.00053675	-0.00188545	0.00118544	0.00247107	-0.00272524	0.00643718	0.00461211	-0.00225051	-0.0023546	-0.00405142	-0.00263505	-0.000698044	-0.00134261	0.0306812	0.00583257	-0.00124271	-0.00451006	-0.00197034	0.00264078	-0.00181597	-0.00222866	-0.0103957	0.0298803	0.0192286	-0.000377136	-0.00111594	-0.00552045	-0.107373	-0.00465114
71	H2O2 + vs -	-0.00240197	0.00139069	0.000759068	7.76194e-05	-0.387523	0.00500291	-0.00220853	-0.00317246	0.00475734	-0.0148163	-0.00908411	0.210169	-0.00527251	-0.153611	-0.011108	-0.0238715	-0.0259991	0.0199289	-0.0209506	0.00134739	0.00770071	-0.00593679	-0.000309083	0.0207291	0.00385763	0.000886017	0.000821777	-0.0104916	-7.74002e-05	0.0149705	-0.0162686	-0.0714831	-0.0267798	-0.000582509	-0.0039453	0.0766823	0.0313838	-0.0342707	-0.0128572	-0.0122059	0.0700714	0.00360283	0.0302981	-0.0135278	-0.0143289	-0.0107372	-0.0122955	-0.0164345
72	QS inhibitor G1 + vs -	0.00375656	0.00286339	0.00180153	0.00203624	-0.011786	-0.00327292	-0.00369259	-0.0264368	0.018871	0.0085518	0.0239123	-0.0468135	-0.000881027	-0.000936191	-0.0281629	-0.127028	-0.161039	-0.0839985	-0.00347588	-0.0142968	0.00335162	-0.00213566	-0.00664304	0.00484446	0.0091654	0.0076062	0.00732415	0.000633365	0.0178501	0.0893382	-0.00209477	0.0111079	0.0214049	-0.00690972	0.0153315	0.00247384	0.0373508	0.0557968	-0.0266287	-0.0649332	-0.00465247	-0.00190634	-0.0572716	-0.110152	-0.0197508	-0.0695479	0.0284077	-0.11429
73	QS inhibitor G6 + vs -	0.00842262	0.00447404	0.00271689	0.00265012	-0.0202385	-0.00469365	-0.00615926	-0.0378693	0.0011027	0.00160664	0.0167442	-0.0727834	-0.000336814	-0.00121843	-0.0403158	-0.150319	-0.163005	-0.126558	-0.00321772	-0.0247008	0.00436205	0.00224758	-0.00077267	0.00630494	0.0114998	0.0092853	0.00861077	0.00252392	0.0174813	0.0591489	-0.0184627	0.00970385	0.0281613	-0.00786816	0.0123919	0.00989367	0.0263465	0.0563222	-0.0223808	-0.055743	-5.97515e-05	-0.00218866	-0.0989115	-0.123224	-0.0400289	-0.0724746	0.0273514	-0.129827
74	QS inhibitor 4-NPO + vs -	0.0046123	0.00462218	0.00288645	0.00316961	-0.0143792	-0.0150206	0.00639433	-0.0408976	0.0202363	0.0199815	0.0888153	-0.0452975	-0.00225027	-0.00145727	-0.0643072	-0.157146	-0.150773	-0.0578571	-0.0116681	-0.0149499	0.00521712	-0.0157609	-0.0156765	0.00754086	0.0128953	0.00987551	0.00845284	0.00583831	0.00949261	0.0262212	-0.00414823	-0.00239259	0.0173087	0.00669907	0.0136403	0.0126522	0.0600462	0.0450702	-0.0342518	-0.0783328	0.0187134	0.00525381	-0.0470135	-0.215436	-0.0450209	-0.13514	0.0159782	-0.225682
75	PAO1 low iron vs high iron	-0.00238083	-0.00322202	-0.00195659	-0.0019085	-0.441346	-0.00807197	0.00501101	-0.0116153	-0.00144528	-0.000767105	-0.0144661	0.0637924	-0.181021	-0.401072	-0.00226733	-0.00773462	-0.00810087	-0.00286807	-0.000750007	-0.0110366	-0.00314137	0.00197508	0.00411709	0.105889	0.0165679	0.000129367	-0.00336763	-0.00392303	-0.0209427	-0.0465492	-0.0278751	0.0547515	-0.00510607	0.000947795	-0.00587482	0.383973	0.00150342	0.0210401	-0.00130857	-0.00281179	-0.139596	0.00109384	-0.0028335	-0.00558773	-0.00260386	-0.00411001	0.00204963	-0.00719381
76	PAO1 low iron vs delta pvdS low iron	-0.00138752	-0.00187776	-0.00114028	-0.00111226	-0.028467	-0.00748629	-6.31832e-05	-0.0179335	-0.00634952	-0.00877531	-0.0540403	-0.00301549	-0.367904	0.000511376	-0.00132735	-0.00446732	-0.00378035	-0.00167148	-0.00192047	0.000173138	-0.00183076	0.00115106	0.0023994	-0.00264619	-0.0041618	-0.00294506	-0.00218523	-0.0022863	-0.00369773	-0.0142575	-0.0540783	0.0616911	-0.00185868	1.5196e-05	-0.00670881	0.209136	-0.00621583	0.00518433	-0.00176329	-0.00216401	-0.144412	0.000637479	-0.0012925	-0.00215894	-0.0015175	-0.00102742	0.00119451	-0.0039308
77	PAKDfleQ vs PAK	0.0480294	0.0413153	0.0430268	0.0345588	0.0014122	0.00950401	0.0559978	0.085481	-0.00786694	-0.0102149	0.130234	0.00571848	0.002765	-0.00993113	-0.00905427	-0.0103187	-0.0180773	0.0291805	0.000555762	-0.00278546	-0.00187575	-0.00278442	0.00345141	0.000620497	-0.0196539	-0.015416	-0.0125987	-0.00408506	0.00433967	-0.00409679	0.00199638	0.131796	-0.00725374	-0.00910285	0.0573549	0.0354904	-0.016974	0.00157281	0.000734133	-0.00196792	0.0174076	0.0353763	0.030621	0.00934025	0.0295445	-0.000850626	-0.00735755	-0.0103895
78	PAKDfleR vs PAK	0.0735743	0.0437292	0.0500189	0.0368346	0.00502159	-0.0219871	0.0718766	0.0504628	0.0414965	0.0441246	0.176071	-0.00845869	-0.006388	-0.00481333	-0.00143669	-0.0124338	-0.0200669	0.0361839	-0.00556694	-0.00691683	-0.0506378	0.00405471	0.00794927	-0.0309585	-0.0284586	-0.00636233	0.000286295	-0.00753262	-0.00765389	-0.00571484	0.010602	0.0521501	-0.0136629	0.0181187	0.0850572	0.00654093	-0.00122939	0.0130054	0.000202713	-0.00212765	0.0235979	0.0157956	0.0275289	0.00197999	0.0254503	-0.00111433	-0.0142562	-0.0126119
79	PAKDfliA vs PAK	0.00596219	0.00106669	0.00182666	0.00178177	-0.0109641	-0.00700941	0.0952791	0.0305964	0.0358474	0.018034	0.213041	-0.00686348	-0.000417055	-0.00538962	0.00187214	-0.00372438	-0.00832844	0.00269665	-0.00544135	-0.00133541	0.00851708	0.0313606	0.0460284	-0.00813333	-0.0377078	-0.0233958	-0.00876339	-0.0064889	0.00862409	-0.0108556	-0.00647173	0.0568937	-0.0134357	-0.00117383	0.0491066	0.0171428	-0.0248517	0.0283698	-0.00635907	-0.00541024	0.0086125	0.00782717	0.0154839	-0.00052744	0.016152	0.00146346	0.00412601	0.00145047
80	PAKDfliC vs PAK	0.0331367	0.0381866	0.0353167	0.0323418	0.00464384	0.000916342	0.0918096	0.035192	0.0176778	0.0160617	0.261653	-0.0261785	-0.000292561	-0.0146081	-0.0142636	-0.0126741	-0.0074117	0.000361146	0.00225627	-0.00774706	-0.00379546	0.0288785	0.0370822	0.012759	-0.0214597	-0.0190265	-0.0185557	-0.0039911	0.0160075	0.00954786	-0.0121158	0.0316024	0.00087421	0.00272798	0.0445982	-0.00249108	-0.0125095	0.0167622	0.000552224	0.000745443	-0.00396501	-0.101933	-0.00124029	-0.015406	0.0140727	-0.0187691	-0.00831186	-0.0069807
81	PAKDrpoN vs PAK	0.0278228	0.00397563	0.00943116	0.00239944	0.0013266	0.0632731	-0.00887062	0.0245476	-0.0342535	-0.0168883	0.00351563	0.0232337	-0.0262946	0.00077838	-0.00329692	-0.00397933	-0.00337374	-0.00099804	0.00488093	-0.00447078	-0.00388888	-0.00911162	-0.00283761	-0.0174448	-0.0122123	0.0018025	0.00213631	0.00951653	0.0143722	-0.015972	0.000180667	-0.00117557	-0.00990136	0.00354214	0.014026	0.0186853	-0.0333713	0.0168184	0.0013312	-0.000457436	-0.000599881	0.0100734	0.00293147	0.00877	-0.00219838	0.00390866	-0.00714726	0.00619306
82	PAKDrpoN Gln vs PAK Gln	0.0195531	0.00269211	0.00757479	0.00140748	-0.00864134	0.0387325	-0.00654878	0.0235404	-0.0315469	-0.0162884	-0.00457423	0.0193636	-0.0352393	-0.00701022	-0.00356183	-0.00111304	0.00202404	0.00377532	0.00138702	0.0038336	-0.00559419	-0.00812544	-0.00734489	-0.00962014	-0.00149331	0.00540949	-0.00492364	0.00234279	0.00326123	0.00161429	-0.00261082	-0.0218483	0.00319554	-0.003725	-0.0177471	0.0365288	-0.0245861	0.00860844	0.00208225	0.00336576	-0.0702156	0.00607608	0.0100887	0.00832412	0.00612278	0.0051516	-0.00151156	0.0067435
83	OD 0.8 wt vs rpoS	-0.000870357	-0.00117787	-0.000715269	-0.000697689	-0.142379	-0.00346456	0.003584	-0.000472163	0.0122704	0.00680311	-0.0227843	0.00698159	-0.0495335	-0.239102	0.036204	0.142444	0.262019	-0.00104848	0.0148874	-0.00791387	-0.00114839	0.000722027	0.00150508	0.243261	0.0493806	0.00944606	-0.00137074	-0.00143414	-0.0206732	-0.0321738	-0.000425164	0.0199147	-0.00183521	-0.0167517	-0.0018792	0.309523	0.0164587	-0.018181	-0.00110607	0.00652547	-0.0718996	0.00466039	0.0411895	0.0566217	0.0212836	0.0209511	-0.00739815	0.013839
84	OD 2.0 wt vs rpoS	-0.0228108	-0.00379421	-0.00236563	-0.00243865	0.00783926	-0.0188946	0.00568965	-0.026123	0.0175331	0.0148208	-0.00892388	0.104578	-0.00431761	0.00238211	0.0484999	0.132349	0.225452	-0.00203681	0.013124	0.0685074	0.00721328	0.00183076	0.00404989	-0.0125763	-0.0158172	-0.0113016	-0.00102276	-0.00305851	-0.00973575	-0.0077342	-0.00148609	-0.00242259	-0.052134	-0.00335439	-0.0152039	-0.0063601	0.0359339	-0.0220454	-0.00487132	0.00737113	0.0116203	0.00692921	0.0661103	0.127929	0.00423851	0.0592273	-0.0207588	0.0813558
85	WT 10% MPM 1 vs WT M63	-0.00831717	-0.00125746	-0.00127876	-0.00229131	0.00463602	0.0157188	0.0140214	0.017604	-0.0204024	-0.0118792	-0.0679284	0.019993	6.07888e-05	0.0056669	0.0411976	0.476472	0.350469	0.00874912	0.602905	-0.0027024	0.00642487	-0.00346647	-0.00605773	-0.00536341	-0.0111909	-0.00767599	-0.00540566	7.64415e-05	-0.00130123	-0.00390545	0.0201696	-0.0155446	-0.0177011	-0.00727336	-0.0175755	-0.0288936	-0.126447	-0.126272	0.0590841	0.0879425	-0.00226051	-0.0011918	0.0166643	0.164264	0.15677	0.116158	-0.0199258	0.322355
86	WT 10% MPM 2 vs WT M63	-0.00751269	-0.00199907	-0.00190202	-0.0016387	0.0092773	-2.45899e-05	0.00291594	0.015224	-0.02266	-0.0174554	-0.0767851	-0.00412627	-0.00197495	0.00714023	0.0535192	0.491165	0.358961	0.00654801	0.593624	0.00439949	0.0049948	-0.00908385	-0.0106436	-0.00253449	-0.00148764	-0.000526118	-0.000846376	0.000637898	-0.00204983	0.000925458	0.0152037	-0.00524821	-0.0124216	-0.00345568	-0.00735831	-0.0378356	-0.140749	-0.119931	0.0543615	0.0966043	-0.00725524	-0.0108315	0.0256223	0.163846	0.163653	0.124692	-0.000908474	0.345197
87	lasRrhlR 10% MPM 1 vs WT 10% MPM 1	0.00815155	0.0124757	0.0120993	0.0121312	-0.00473025	0.000753496	0.0432097	-0.0254802	0.129113	0.090569	0.183768	0.0117379	0.00608462	-0.00283877	-0.121262	-0.456906	-0.408231	0.0026348	-0.465401	-0.000276171	-0.000440945	0.00448649	-0.00413968	0.00310181	0.00164559	0.00139616	-0.00537096	-0.00562993	0.00754941	0.00299992	-0.0323816	0.00173533	0.0344388	0.00575073	0.0356498	0.0704092	0.176727	0.0725929	-0.159442	-0.197716	0.00943232	0.0450234	-0.00750062	-0.27063	-0.178434	-0.304938	-0.0243706	-0.430002
88	rsmA vs wt	-0.00189768	-0.00271401	-0.00213472	-0.00276148	-0.0128278	-0.00232319	0.00913855	-0.0021346	-0.000449109	-0.00101432	0.00161144	-0.000375146	-0.017669	0.0216945	-0.000864058	-0.00288209	-0.00313443	-0.000865255	-0.000580903	-0.00197175	-0.000387067	0.0658506	-0.0550836	0.032908	0.00875949	-0.00100423	-0.000784178	-0.000605883	-0.00275521	-0.00455306	-0.0034167	0.00367484	0.000497301	0.000834287	-0.000115211	0.0191302	-0.000158351	0.00233722	-0.000721749	-0.000817114	0.0044641	0.022417	0.0812065	0.00361171	0.138212	-0.0011711	0.0160932	-0.00287107
89	Colistin	0.0124813	-0.000714142	0.002022	-0.00042301	0.00344967	0.0332484	-0.000543294	0.018377	-0.00472752	-0.00795226	-0.058902	-0.0436107	5.3762e-05	0.000194485	0.0350455	0.083014	0.0708267	-0.000635693	0.0130069	0.00996863	-0.000696268	0.000437766	0.00091253	-0.00100639	-0.0015828	-0.00112005	-0.000831079	-0.000869518	-0.0156805	-0.00562655	-0.000257777	0.01551	0.0019075	-0.000458159	-0.00113936	0.0137251	-0.0837156	-0.0501666	0.0232395	0.0738444	-0.0132577	0.0199223	-0.000491558	0.0748164	0.025668	0.0490068	0.00045429	0.111822
90	Azithromycin 0.5 ug	0.00933701	-0.00231844	-0.0015073	0.000167281	0.0945657	0.0088132	-0.000299081	0.01747	-0.00130097	-0.00332299	5.39716e-05	-0.00270014	0.036377	0.0742385	0.00336276	-0.0331877	-0.0400188	-0.00392135	-0.00961999	-0.00641721	0.000275342	-0.000173117	-0.000360864	0.000397981	-0.00812764	-0.00602789	-0.00314627	0.000343855	-0.0300765	0.000629965	0.00194097	-0.00188099	0.0460308	0.0209904	0.00852544	-0.0512262	-0.00888969	0.0125656	-0.00402129	-0.0061624	0.0182775	-0.0179442	-0.0268752	-0.0532694	-0.00792688	-0.0215585	-0.000179651	-0.0235292
91	Azithromycin 2 ug	0.00799642	0.00082927	-0.000808897	0.000755908	0.100046	0.00356314	-0.0018315	0.0167641	-0.00159281	0.000499732	-0.00547401	-0.0170167	0.0411654	0.0804118	-0.00714199	-0.0448474	-0.0462154	-0.00367554	-0.00801246	-0.00461094	0.00124421	-0.000782277	-0.00163067	0.00179839	-0.00697781	-0.00524946	-0.00243501	0.00155381	-0.0196868	0.00148703	0.00260604	-0.000833836	0.0600518	0.0111942	0.00525851	-0.0570325	-0.0145746	0.0161644	-0.00576961	-0.0092305	0.00930137	-0.0142246	-0.0375689	-0.0492085	-0.0114312	-0.0220539	-0.000811806	-0.0327588
92	Chlorhexidine diacetate 10 min	0.0216288	0.00672285	0.00319267	0.00264199	-0.0194222	0.0467928	-0.00900141	0.0231223	-0.00909203	-0.0130679	0.0211168	0.214974	-0.000335781	-0.00121469	-0.0051506	-0.00333144	0.00774185	0.0507957	0.00528114	0.047493	0.00434868	0.0757555	0.122429	-0.0320556	-0.00370898	0.0187656	0.00383628	-0.00335511	0.0124033	0.00923619	-7.52703e-06	0.0396547	0.0872804	0.0123927	0.0311808	0.0206042	0.0261039	-0.00804153	-0.052472	-0.0493043	0.00782693	0.0742429	0.0344334	0.0054153	0.00773093	-0.00454739	-0.213464	-0.0272164
93	Chlorhexidine diacetate 60 min	0.00215815	0.00292066	0.00177359	0.00173	-0.00731	0.00658076	-0.00589846	0.0122525	-0.0035825	-0.00700721	-0.0212559	0.204764	-0.000219873	-0.000795393	0.00324683	0.00887583	0.00850386	0.0166311	0.0029871	0.000351842	0.00284756	-0.00179035	0.0387334	-0.0192649	-0.00381032	0.00458073	0.0033989	0.00355611	0.00616475	0.00520381	0.00105424	0.00943614	0.0206306	0.0128523	0.0217829	0.0186278	0.0172807	-0.012536	0.00274262	0.0033659	0.00524684	0.0249303	0.0167449	0.0064789	0.0029017	0.00122727	-0.0930956	0.00702453
94	Indole versus no indole	-0.0101619	0.00160107	0.00097226	0.000948365	0.0580555	-0.0156371	-0.0034192	-0.0145831	0.00447183	0.00304769	0.0260811	0.0431102	0.0416633	0.0563593	-0.126352	-0.0221016	-0.0394816	0.00368656	0.00163749	0.0302376	0.00156099	-0.000981447	-0.00204584	-0.0372283	-0.00434314	0.0011391	0.00186323	0.00194941	0.106083	0.0362829	-0.358955	-0.0247659	-0.0108768	-0.0224553	-0.0206904	-0.074667	0.0570592	-0.00203797	-0.00141104	-0.00820122	0.0466386	0.023226	0.0429162	-0.0650731	-0.0216878	-0.0555917	-0.0249332	-0.0452593
95	7HI versus no 7HI	0.0140877	0.00278442	0.00169086	0.0016493	0.0104035	-0.016998	-0.00248512	0.012344	0.00518643	0.0199684	0.0577431	-0.0196808	-0.000209617	-0.00608513	0.00943012	-0.120882	-0.187415	0.00247855	0.00284776	-0.0127549	0.00271473	-0.00170684	-0.00355793	0.00392389	0.0061713	0.00436706	0.00324036	0.00339023	-0.0695179	-0.0270478	-0.291944	-0.0237256	0.000330221	-0.0253388	-0.0147993	-0.00704831	0.081538	0.0141349	-0.0133775	-0.0389393	0.0189856	-0.0150656	0.00191657	-0.100069	-0.0242484	-0.0782657	-0.011527	-0.112164
96	IAA versus no IAA	-0.00990965	-0.00171119	-0.00103913	-0.00101359	-0.0104161	0.0318911	-0.00059373	0.0195278	-0.00794988	-0.0257317	-0.0328665	0.0258587	-0.0432198	-0.00831911	-0.557932	0.0456758	0.0133094	-0.00152321	-0.00175011	-0.00145918	-0.00166836	0.00104895	0.00218655	-0.00241145	-0.00379261	-0.00268381	-0.00199138	-0.00208349	0.310438	0.0773394	0.00783544	0.00366718	-0.0016938	-0.00109781	-0.00273007	0.0161973	-0.00174347	0.00472444	-0.00160688	-0.00197205	-0.0144792	0.058523	-0.00117784	0.00837521	-0.00138289	-0.00253837	0.00108854	0.000930981
97	Tobramycin 30 min	0.0337818	0.0114329	0.00652641	6.39127e-05	-0.0115741	-0.00619739	-0.000217911	-0.0273268	-0.00420668	-0.00236844	0.0181382	0.0118378	-8.12292e-06	-2.93848e-05	0.00441692	-0.010028	-0.0180928	9.6047e-05	-0.0682283	0.0199519	0.000105199	-6.61422e-05	-0.000137874	0.000152056	-0.00929259	-0.00464102	0.000125568	0.000131376	0.00196581	0.00114695	0.0437594	0.0736995	-0.00921002	0.0443684	0.098197	0.00495527	0.00720508	0.00594796	0.000101323	0.000124349	0.0527995	-3.66309e-05	0.0322358	0.0331788	-0.00365409	0.0102546	-6.86389e-05	-0.00370132
98	Tobramycin 30 min + cells	0.0167133	-0.00111474	-0.000564063	0.00319613	0.212312	0.0106821	-0.00327767	0.000857905	-0.00224643	0.000521608	0.0270268	0.0615489	0.177396	0.232217	-0.0434101	-0.055047	-0.0801735	0.0777909	-0.0301724	-0.031973	0.0149199	0.0281254	0.00856324	-0.0441916	-0.0165304	-0.00498786	-0.00180329	-0.039776	0.0150286	0.024381	0.039029	-0.0207207	0.0105137	0.0294272	0.0327333	-0.227088	0.0416411	0.0381494	-0.039087	-0.0469187	0.0951307	-0.000785974	0.0133859	-0.0350288	-0.015029	-0.0409579	0.00482581	-0.0623062
99	Ortho-phenylphenol 20 min	-0.0106033	-0.00264007	-0.0016032	-0.0015638	-0.00452707	-0.0335226	0.00535101	-0.0129046	-0.0412576	-0.0394021	-0.000821813	-0.112931	0.00019875	0.00071898	-0.0371144	-0.0517757	-0.041333	-0.0251791	-0.0169238	-0.0030089	-0.00257399	0.00482152	0.00337348	0.0175037	0.0527544	0.0432407	0.0523298	-0.01382	-0.0064764	-0.00381615	-0.0100946	-0.0157156	0.0215039	0.0216696	0.0130215	-0.0119333	-0.0321558	0.049681	-0.119871	-0.0944323	-0.0164279	-0.00101405	-0.0122738	-0.0724425	-0.0171721	-0.0870995	0.00758689	-0.0707894
100	Ortho-phenylphenol 60 min	0.00318042	-0.00372008	-0.00310888	-0.00259286	0.0109435	-0.0232876	0.00949945	-0.0134487	-0.00504436	-0.0209679	0.0296217	-0.201464	0.00408299	0.00119211	-0.0483377	-0.107391	-0.10515	-0.0255632	-0.0214169	-0.00680373	-0.00426782	0.0197247	0.00559341	0.0198057	0.0086813	-0.00609281	-0.00256549	-0.016261	-0.0132081	-0.0134205	0.000576277	-0.0169238	0.0386755	0.0170525	0.00985192	-0.0246744	-0.0319056	0.0655299	-0.0483819	-0.0383865	-0.0430716	0.0026793	-0.0250443	-0.188179	-0.0308192	-0.196631	0.0326789	-0.119321
101	Azithromycin 2 ug	0.00183921	0.00248904	0.00151149	0.00147434	-0.00399763	0.00718563	-0.00124327	-0.016137	0.0136541	0.0102738	0.0234174	-0.0519323	-0.000187379	-0.000677848	-0.0235425	-0.0849117	-0.108835	-0.039895	-0.0246044	-0.00609776	0.00242674	-0.012318	-0.0159056	0.00350762	0.00551662	0.00390378	0.0028966	0.00303058	0.011741	0.000565614	0.000119417	0.000842818	0.0346233	0.000519471	0.00307304	0.00600934	0.0129552	-0.00215477	-0.0019025	-0.0156234	0.0149404	-0.00137674	-0.0725644	-0.0740982	-0.00814568	-0.02704	0.0776315	-0.0346348
102	Azithromycin 8 ug	0.00230299	0.00311667	0.00189262	0.0018461	-0.00541176	0.00596066	0.000919864	-0.019481	0.0296115	0.0221998	0.041532	-0.0517368	-0.000234629	-0.000848773	-0.037745	-0.140072	-0.170829	-0.0616387	-0.0348292	-0.00851647	0.00303866	-0.00862921	-0.0130577	0.00439209	0.00690768	0.00488815	0.003627	0.00379476	0.0171167	0.00750777	0.000598142	0.00173233	0.0396382	7.45342e-05	0.00504152	0.00680988	0.0542423	0.00829014	-0.0481226	-0.0856315	0.00772903	-0.00176109	-0.0430949	-0.155138	-0.0199962	-0.108633	0.0275466	-0.134561
103	Ceftazidime	0.0024246	0.00328125	0.00199257	0.00194359	-0.0046757	0.00799175	-0.000187076	-0.0293753	0.0379656	0.0208752	0.0407108	-0.06389	-0.000247019	-0.000893595	-0.0290866	-0.085388	-0.0932545	-0.0742635	-0.0117614	-0.0106488	0.00319913	-0.0213183	-0.0281707	0.00462403	0.00727246	0.00514628	0.00381854	0.00399515	0.01535	0.00601976	0.00183134	-0.000640334	0.0340531	0.00290537	0.00285009	0.00680841	0.0272607	0.000863944	-0.0128788	-0.0224752	0.0064428	-0.00358107	-0.0525474	-0.109183	-0.0124211	-0.058592	0.0424767	-0.0558064
104	Ciprofloxacin	0.0012621	0.00170802	0.00103721	0.00101172	-0.00306811	0.00390105	-0.00163591	-0.0105695	0.00819035	0.00757728	0.0115126	-0.025068	-0.000128583	-0.000465151	-0.0126506	-0.0380312	-0.0439924	-0.0251077	-0.00445382	-0.00236729	0.00166527	-0.00494414	-0.00702248	0.00240699	0.0037856	0.00267884	0.0019877	0.00207963	0.00828352	0.00270934	0.000247722	0.000983732	0.0395211	0.00132555	0.00219009	0.00374768	0.0115522	-0.00060787	-0.00740093	-0.0143965	0.000951026	-0.000874329	-0.0197955	-0.0478709	-0.00546859	-0.0262394	0.0125485	-0.0277139
105	Azithromycin 2 ug	-0.00411883	-0.00212664	-0.00129142	-0.00125968	0.0148386	0.0210635	-0.260809	0.160187	-0.0723295	-0.0699905	0.0312321	-0.0398884	0.0312359	0.000579155	0.00869742	-0.016576	-0.0354685	-0.00189303	0.0004216	-0.00210069	-0.0102415	0.00130362	0.00843028	0.0124193	0.0127153	-0.00114788	0.00209681	-0.00258933	-0.00100155	-0.00135018	-0.0654958	-0.00258855	0.170804	-0.0079577	0.0036803	-0.00288036	-0.000925093	-0.0176342	0.00843414	-0.00809211	-0.00995063	0.000721972	-0.0140531	-0.00797211	-0.00871171	-0.00712505	-0.00469247	-0.0134825
106	PQS 40 µM 5h	0.00111789	0.00151286	0.000918694	0.000896115	-0.00285658	0.00112851	-0.00305531	-0.00499382	0.00468039	0.00159453	-0.00578534	0.00295299	-0.000113891	-0.0247403	0.0011363	0.00325889	0.00349201	0.00134667	0.00154727	0.000419901	0.00147499	-0.000927375	-0.00193313	0.00213196	0.00335305	0.00237275	0.00176058	0.00184201	0.00367998	0.00202761	0.000546082	0.0105581	0.0221555	0.00728681	0.00241365	-0.0019944	0.0015414	-0.00417687	0.00142064	0.00174349	-0.000646489	-0.000513599	0.00104133	0.000958044	0.00122261	0.00101677	0.0077457	0.0036386
107	PQS 40 µM 11h	-0.00111209	-0.00150501	-0.000913927	-0.000891464	-0.00725997	-0.0108127	0.00303946	-0.0268293	0.0148746	-0.00576101	0.00036952	0.0481063	-0.00626663	0.00555627	-0.00740076	-0.00758406	0.00226403	-0.00133968	-0.00153924	0.00754639	-0.00146734	0.00573884	0.0102642	-0.0021209	-0.00333565	-0.00236044	-0.00175144	-0.00183245	-0.00261954	0.0123906	0.185288	-0.0137471	-0.0068575	0.0325517	0.0114594	-0.00858455	-0.017116	0.00912351	-0.000282653	0.000700059	-0.0109604	-0.00901535	0.00270866	0.0187547	0.00575138	0.00376645	0.0568952	0.00559836
108	PQS 40 µM 20h	-0.000359202	-0.000486113	-0.000295196	-0.000287941	0.000917881	0.00272507	0.000981736	-0.000392563	-0.00213115	-0.0211126	-0.00242405	0.0497026	3.65955e-05	0.00470917	-0.000505122	-0.00139801	-0.00135655	-0.000432713	-0.000497171	0.00183215	-0.000473946	0.000297985	0.000621155	-0.000685044	-0.0010774	-0.000762415	-0.000565711	-0.000591877	-0.000957267	0.0154982	-0.000175468	-0.0141142	0.00180814	-0.000311867	-0.000775558	0.0184397	-0.00268108	0.00466015	-0.000456481	-0.000560219	0.000207731	0.00016503	-0.000334601	-0.0013843	-0.000392851	-0.0010373	0.000309233	-0.00116916
109	PAO1 biofilms exposed to PMNs for 2 h	0.00546081	0.00323495	0.000754775	-0.00127192	0.00405457	0.00629142	0.000988323	0.000749347	0.00256907	-0.00426264	-0.018474	-0.0388472	0.000161654	0.000584785	0.110301	0.217772	0.269147	-0.00191143	-0.00219616	0.0029944	-0.00209357	0.00131629	0.00274384	0.00351	0.00186186	-0.00336783	-0.00249892	-0.0026145	-0.00440523	0.00671036	0.00284128	0.00403192	-0.000313022	-0.00749627	0.000948751	0.0332491	-0.169997	-0.112901	0.0463285	0.163411	-0.0125108	-0.00594116	-0.00147804	0.295571	0.0482367	0.365697	0.00136598	0.377947
110	6FABA	-0.0500243	-0.000262317	-0.000159294	-0.000155379	0.000259533	0.00460497	-0.0025075	-0.00235212	0.000965924	-0.00954477	-0.0244231	-0.00923607	-0.0003977	7.0523e-05	-0.470688	0.0210362	-0.0359355	-0.00447294	0.00296281	-0.00544682	-0.000255751	0.000615139	-0.000800234	-0.000369664	0.00321825	0.00210109	0.000930266	-0.000319389	0.535006	0.141954	-0.0527826	-0.00238054	0.000897196	-0.00546488	-0.00328931	-0.00401702	0.00523618	0.00942959	-0.00299237	-0.00408249	0.00213294	0.124774	-0.00429563	0.0490699	-0.00583119	-0.0121781	4.43135e-05	-0.0174458
111	6CABA	-0.050033	-0.000181224	-0.00011005	-0.000107345	0.000119378	0.00551599	-0.0027641	-0.00103314	0.000163704	-0.00993724	-0.0223574	-0.0124852	-0.000389414	0.000146584	-0.478606	0.0114033	-0.0534273	-0.00406698	0.00110087	-0.00820555	-0.000176688	8.27053e-05	-0.00131757	-0.000255386	0.00245845	0.00165335	0.000756897	-0.000220653	0.530077	0.138194	-0.0289432	-0.00139983	0.00164541	-0.00288207	-0.00111731	-0.00279972	0.00356891	0.00709663	-0.0034885	-0.00483789	0.00102282	0.127193	-0.00582722	0.0519597	-0.00497658	-0.0113326	0.000310798	-0.020734
112	4CABA	-0.0442541	0.000666957	0.000405015	0.00039506	-0.00153844	0.00553372	-0.00401151	-0.00464708	-0.00272272	-0.00945422	-0.0147046	-0.0206995	-0.000878067	-0.000152106	-0.448431	-0.0335309	-0.142451	-0.00510233	0.00266018	-0.0134375	0.000650264	-0.00091182	-0.00344611	0.000939895	0.00766837	0.00509156	0.00277439	0.000812067	0.473636	0.117304	-0.260525	-0.00594622	0.00246071	-0.0188152	-0.0118237	-0.0108123	0.00838903	0.0332314	-0.00336404	-0.00521193	0.00928353	0.119225	-0.00652659	0.0155732	-0.0199066	-0.0241245	-0.00823159	-0.0442759
113	tpbA mutant vs PA14 4h	-0.000524916	-0.000710376	-0.000431381	-0.000420779	0.0221214	-0.00174269	0.00114035	0.00119746	0.000542148	0.000855407	-0.00713377	-0.0139467	5.34785e-05	0.000193459	-0.00446219	-0.00927598	-0.00702015	-0.00063234	-0.00586091	-0.000197168	-0.000692596	0.000435457	0.000907718	-0.00100108	-0.00157445	-0.00111415	-0.000826696	-0.000864932	-0.00566578	-0.00186615	0.000911971	0.0170299	-0.000703161	-0.000455743	-0.00113335	-0.000731923	-0.00520835	-0.000329466	-0.00421283	-0.00453206	-0.00838108	0.000241165	-0.000488965	-0.000216226	-0.00116845	-0.00113264	0.000451894	-0.00637192
114	tpbA mutant vs PA14 7h	0.00710656	0.00219187	0.00297853	5.87943e-05	0.0163667	0.0023823	-0.00317165	-0.000899245	-0.0146485	-0.00219419	-0.0104398	-0.0644658	-7.47241e-06	-2.70315e-05	-0.00469463	-0.0263144	-0.0510114	8.83553e-05	0.000101517	-0.00189842	9.67746e-05	-6.08453e-05	-0.000126833	0.000139879	-0.00347745	-0.00171026	0.000115512	0.000120855	-0.0212112	-0.00587725	0.00190161	0.036332	-0.00441165	6.36798e-05	-0.000954772	0.00252372	-0.00981505	-0.00421553	-0.00338807	0.000704453	0.0054155	-3.36974e-05	6.83219e-05	0.00860356	-0.00231541	0.00236212	-6.3142e-05	-0.0101898
115	tpbA mutant vs PA14 7h	0.00232343	0.00645967	0.00944757	-0.000330452	0.0150663	-0.00144377	0.00061124	0.00108381	-0.00974444	0.00168681	-0.017522	-0.0143092	4.19985e-05	0.00015193	-0.00314882	-0.0118348	-0.0197594	-0.000496598	-0.00292672	-0.00118551	-0.000543919	0.000341979	0.000712862	-0.000786184	-0.00266318	-0.00159497	-0.000649233	-0.000679261	-0.00317299	-0.00151479	-0.000201374	0.0564041	-0.000452596	-0.001552	-0.00132538	-0.000485491	-0.00146012	0.00154027	-0.00298869	-0.000744736	-2.90291e-05	0.000189395	-0.000384001	1.57636e-05	-0.00144299	-0.000866865	0.000354888	-0.00569517
116	pyrF vs PA14	0.0181875	0.00863681	0.00455647	0.00138245	0.0422281	0.0126138	-0.00116928	0.0138172	0.00809358	0.00846977	0.048495	-0.0278051	0.00765759	0.061941	-0.122333	-0.308788	-0.285636	0.00207752	-0.0450933	-0.00629176	0.00227549	-0.0157142	-0.00298226	-0.031674	-0.00183851	0.00234287	0.00271607	0.00284169	0.0256691	0.0168297	-0.283202	-0.0106044	0.0183287	-0.0184646	-0.00956346	-0.0631522	0.0971963	0.0115396	-0.151457	-0.208368	0.0433184	0.0167429	0.00160647	-0.291347	-0.0623443	-0.261359	-0.0139193	-0.338104
117	pyrF + uracil vs PA14	-7.79208e-05	-0.000105451	-6.40362e-05	-6.24623e-05	0.0650951	-0.0328868	0.000212966	-8.51579e-05	-0.00287865	-0.00488067	0.00367084	-0.0178458	7.93858e-06	0.0874647	-0.000109575	-0.000303267	-0.000294273	-9.38674e-05	-0.00010785	0.00471934	-0.000102812	6.46412e-05	0.000134746	-0.000148605	-0.000233719	-0.000165389	-0.000122718	-0.000128394	0.00410357	0.00551311	-3.80638e-05	-0.0132629	-0.00010438	-6.76526e-05	-0.00016824	-0.0411502	0.00780323	0.000291143	-9.90233e-05	-0.000121527	0.0237191	3.57997e-05	-7.25842e-05	-0.000192505	-8.52202e-05	-0.000156426	6.70812e-05	-0.000253623
118	pyrF + uracil vs pyrF	-0.0318176	-0.0063178	-0.00338723	-0.00130519	-0.021196	-0.0306171	0.00134734	-0.0101843	-0.00455107	-0.00838346	-0.0473639	0.0300682	-0.00575302	-0.0314998	0.123716	0.315601	0.332844	-0.00196142	0.0634399	0.0124166	-0.00214833	0.0116572	0.0028156	0.0179993	-0.000557163	-0.0026067	-0.00256429	-0.00268289	-0.0210672	-0.011134	0.227354	0.00866385	-0.0260247	0.0151407	0.0073937	0.0326165	-0.0741798	-0.00627627	0.148197	0.183819	-0.0342563	-0.0157558	-0.0015167	0.277901	0.0562253	0.24759	0.0126817	0.313727
119	Biofilm 3d vs planktonic exponential	-0.00961226	-0.00359752	-0.00218462	-0.00213093	0.0123918	0.0335472	-0.24136	0.128061	-0.159847	-0.158032	-0.008613	-0.0047124	-0.0430427	0.000979724	0.0188535	0.035429	0.0191519	-0.00318406	-0.0290797	0.0106699	-0.00350748	-0.193207	-0.252065	0.0407764	0.238453	0.174528	0.156422	-0.00438023	-0.0189132	-0.0170609	-0.00373726	-0.209179	0.0989724	-0.0064295	-0.0464727	-0.00776099	0.0411835	-0.0494983	0.0887136	0.0977236	-0.0147529	-0.0386913	-0.0188819	0.0536529	-0.0388955	0.0784085	-0.0409915	0.0947112
120	Biofilm 3d vs planktonic stationnary	-0.00930775	-0.00351571	-0.00213494	-0.00208247	0.0131823	0.0347716	-0.240704	0.128724	-0.146527	-0.146208	-0.00896461	-0.00599697	-0.0443582	0.000957446	0.0257495	0.0534501	0.0348302	-0.00560094	-0.0285752	0.00952137	-0.00342772	-0.180913	-0.260011	0.0394796	0.235106	0.177003	0.163174	-0.00428063	-0.0187262	-0.0156	-0.00343918	-0.189643	0.108383	-0.0101012	-0.048752	-0.00749095	0.030608	-0.053644	0.118174	0.129841	-0.014121	-0.0367649	-0.0180807	0.0775299	-0.0377891	0.116613	-0.0411668	0.135218
121	Biofilm 3d vs colonies 15h	-0.00982733	-0.00254583	-0.00154598	-0.00150798	0.0089154	0.0304466	-0.265982	0.102522	-0.0982418	-0.0779045	0.0157365	-0.000997928	-0.0204112	0.000693316	-0.00264539	-0.00651396	-0.00607937	0.0023697	-0.0237035	0.0169681	-0.00248211	-0.119567	-0.153931	0.0256948	0.155565	0.0994785	0.0827758	-0.00309973	-0.0175485	-0.0178061	-0.000918945	-0.247057	0.0537266	-0.0448199	-0.109502	-0.0059373	0.0497446	-0.0420718	-0.00239064	-0.00293394	-0.0419185	-0.072131	-0.0278985	-0.0163857	-0.05289	-0.00377648	-0.0322632	-0.0107013
122	Biofilm 3d vs colonies 40h	-0.00460175	-0.00328788	-0.00199659	-0.00194752	0.00620818	0.0222428	-0.389549	0.204656	-0.193212	-0.186078	0.0234141	-0.00274355	-0.0185535	0.000895398	-0.00341645	-0.00612181	-0.00671399	-0.0100845	-0.0181854	0.0249717	-0.00320558	-0.034656	-0.0300754	0.0485439	0.333378	0.274463	0.264734	-0.00400322	-0.00940614	-0.0104699	-0.00118679	-0.108105	0.200432	0.00855196	-0.011289	-0.00766787	0.0961809	-0.00210718	-0.00308745	-0.00431527	0.00140501	-0.0859518	-0.0328668	-0.0199001	-0.0504711	-0.00487723	-0.0201276	-0.0138368
123	Colonies 15h vs planktonic exponential	-0.0103245	-0.0024256	-0.00147296	-0.00143676	-0.00354922	0.0155796	0.00220056	-0.00882263	-0.0317824	-0.0327784	-0.0653482	-0.00447864	-0.141876	0.000660571	0.0427647	0.10596	0.12246	-0.00215914	-0.016411	-0.00312107	-0.00236488	-0.115671	-0.202398	0.0118912	0.0464444	0.0197023	0.00957261	-0.00295333	-0.0103383	-0.00238706	0.0440659	-0.0368919	-0.00417705	0.00411586	-0.00673843	0.0246723	-0.122651	-0.0296767	0.0773701	0.119648	-0.0191641	-0.0189442	-0.0345801	0.233039	0.0110362	0.2595	-0.0232832	0.295127
124	Colonies 40h vs planktonic stationnary	-0.00853055	-0.00238194	-0.00144645	-0.0014109	-0.000589556	0.0288478	0.00311942	-0.00139022	-0.0383802	-0.031537	-0.035395	-0.00462011	-0.0961147	0.000648682	0.0485816	0.113045	0.12847	-0.00212028	-0.0291964	-0.00281936	-0.00232232	-0.191344	-0.321873	0.00911208	0.0363304	0.0150894	0.0071773	-0.00290018	-0.0148714	-0.00835281	0.0473885	-0.0644828	-0.00394251	0.00457742	-0.0110154	0.0167137	-0.086936	-0.0371365	0.0829183	0.110216	-0.0179283	-0.0231053	-0.0292633	0.186573	0.00566415	0.219213	-0.0379465	0.266317
125	PAO1 cells vs TSB	-0.00516685	-0.00317835	-0.00172097	-0.00137205	-0.0577141	-0.00636335	0.00151213	-0.00255208	0.00206859	-0.00120267	-0.0376911	0.0524779	-0.021396	-1.83705e-05	0.00252749	0.0112349	0.013548	0.00403845	0.00924256	0.0231342	0.00096342	0.00577774	0.0072929	0.00808363	-0.00280671	-0.00318945	-0.00269564	-0.005309	0.149835	0.0149749	-0.00293401	0.00859829	0.0118519	-0.00365536	0.000834662	0.00210925	0.00617008	0.00155536	0.000660056	0.00174895	-0.0172522	0.000495996	0.0704925	0.0446287	0.00446821	0.0257691	-0.0219968	-0.0232813
126	T3SS and rhamnolipids mutant + cells vs TSB	-0.000307747	-0.00370591	-0.00196908	-0.00248834	-0.162196	0.0290843	0.00493884	0.0527861	-0.00954371	-0.0134568	-0.0305975	0.231399	-0.0708819	-0.160065	-0.0169658	-0.011433	0.00452764	0.0479256	0.0100129	-0.00200156	0.00929519	0.0389775	0.0464838	0.0715692	0.000365081	-0.00547658	-0.00643737	-0.00939676	-0.00639765	-0.0259952	-0.0154038	0.0261334	-0.073298	-0.0123957	0.015491	0.250742	0.031509	-0.00125408	-0.0353893	-0.0360915	-0.0665962	0.00966819	0.0830059	0.0800577	0.0027581	0.0239464	-0.0571517	-0.0382355
127	Norepinephrine 50uM	-0.00218973	-0.00154078	-0.00093565	-0.000912654	0.089905	0.00608666	0.00215004	-0.00930022	-0.00422347	-0.0064232	-0.0258652	-0.00464635	0.0661204	0.0343978	0.0190052	0.0249669	0.0161554	-0.00137152	-0.00548	0.000675349	-0.00150222	-0.0083491	-0.0126605	0.228123	0.424841	0.321336	0.199072	-0.00187601	0.000103587	0.0242649	0.000362555	-0.0456806	0.0685469	0.0011819	-0.00257359	-0.0391262	0.111811	-0.130576	-0.000963734	0.000680772	0.0180246	-0.0278213	-0.0165347	-0.00276584	-0.0108215	0.00405204	-0.00634194	-0.0128566
128	Norepinephrine 500 uM	0.0122741	0.00677084	-0.000483155	-0.0051803	0.0817166	-0.00172225	-0.0373504	0.0149685	-0.0267398	-0.0168773	-0.00751504	0.000434268	-0.00835871	0.00509261	0.0109392	0.0140063	0.0136494	0.00586825	-0.0229983	0.00354049	0.0109748	0.022158	-0.0103603	-0.00705315	0.0516819	0.0572206	0.0526794	-0.00111926	-0.0066035	-0.00262312	-0.00160748	0.0150329	0.0446969	0.000691889	0.0183266	0.000719606	0.0466141	-0.0310552	0.00915501	0.0110483	-0.00813687	-0.00925755	-0.00370032	0.0177355	-0.00519909	0.0178152	-0.00738642	0.00478938
129	PAO1 resistant vs PAO1 sensible	-0.00498361	-0.0027685	0.00135054	0.00362395	-0.0163866	-0.00767263	0.0310877	0.0428812	0.0131861	0.0114677	0.104035	-0.0311901	-0.00580841	-0.076666	0.0040796	0.0138686	0.0147122	0.00544602	-0.0021063	-0.0132606	0.00583883	-0.00815683	-0.0154491	0.00322541	0.00555409	0.00987904	0.00711991	0.00744922	-0.0411074	-0.116953	-0.0002846	-0.169878	-0.0526501	-0.0640824	-0.15128	0.00102794	-0.0094665	-0.00102838	0.00574516	0.00705079	-0.0768418	0.0591035	0.00222789	0.0162997	0.00419947	0.00823101	0.00441003	0.00813634
130	Cu shock	-0.00261093	-0.00331872	-0.00196075	-0.00191256	-0.123705	0.0102118	0.000644461	-0.00133395	0.0100065	-0.0161554	-0.0113425	0.0836542	0.0143333	-0.0267902	-0.00374637	-0.00964329	-0.00859004	9.19533e-05	0.0193818	0.00994792	-0.00314805	0.00300631	0.00590452	0.0164067	-0.00174151	-0.00378708	-0.00109256	-0.0049846	0.004672	0.0213148	0.112584	0.00512555	-0.00987638	0.00292701	-0.00105897	0.0113917	-0.00311847	0.0110228	-0.00303204	-0.00372109	0.00884418	0.00470917	-0.000968951	-0.00474786	-0.0020546	-0.00476123	0.00150593	0.00176414
131	Cu adapted	-0.000373083	-0.000853724	-0.00051843	-0.000505688	0.00769208	-0.00743501	0.00189048	0.00031383	0.00782123	-0.0106127	-0.0189026	0.000813808	-0.00195409	0.0178013	-0.00327207	-0.00587171	-0.00499987	-0.000895304	0.00114379	0.00274495	-0.000305837	0.00776447	0.0122133	-0.0157093	-0.0160871	-0.00925799	-0.00729022	-0.00189344	0.00504271	0.00286552	0.00490356	0.00661362	-0.0314583	-0.000706478	-0.00198465	-0.075898	-0.00422205	0.00812388	-0.00272048	-0.00282763	0.00238263	0.00437403	0.00127234	-0.00176708	0.000998851	-0.00188	0.00123579	-0.00288836
132	roxRS mutant vs PAO1	0.00507309	0.000213692	0.000129766	0.000126577	-0.00525945	-0.0246984	-0.00083735	0.00318776	0.00454807	0.0103141	-0.00152576	0.103121	-1.60872e-05	-5.81956e-05	-0.0168098	-0.0104641	-0.0101751	0.000190218	0.00855396	0.0167683	0.000208344	0.0269933	0.0312469	0.000301141	0.000473621	0.000335153	0.000248683	0.000260185	0.00604362	0.0051876	7.71345e-05	0.00893772	-0.0493988	-0.000621187	-0.000938037	-0.00441724	0.00174507	0.00531735	0.000200666	0.000246269	0.00444499	0.013798	0.0255228	0.00137296	0.00524004	-0.00090072	0.0146851	-0.00124423
133	PA2384- vs PAO1 OD=1.3	0.00018943	-0.000957371	-0.000581371	-0.000567082	-0.000773982	-0.00451084	-0.000248416	0.00682053	-0.0161585	-0.00954759	-0.0951924	-0.0455233	7.20727e-05	0.000260724	0.0542325	0.110468	0.111182	-0.000852203	0.00195503	-0.00370007	-0.000933409	-0.00300623	0.00122333	-0.00134915	-0.00212188	-0.00150153	-0.00111414	-0.0112254	-0.00515366	0.00289447	0.113562	4.6894e-05	0.0350144	0.0122154	0.00191525	0.0207778	-0.110152	-0.0821983	0.103614	0.14746	-0.0204826	0.0724683	-0.0639436	0.13956	0.0221345	0.141614	0.0356164	0.176436
134	PA2384- vsPAO1 OD=2.1	0.00230795	2.90269e-05	1.76268e-05	1.71936e-05	0.00459753	-0.0478743	0.000159061	0.00680775	0.00699043	0.0108	3.66457e-05	-0.0298619	-0.00518475	0.0174839	0.00786005	0.0238152	0.022887	-0.00418054	0.00109323	0.0105207	2.83004e-05	-0.00643166	-0.0102709	0.00667425	0.00452378	4.55254e-05	3.37799e-05	-0.000365766	-0.00077763	-2.24865e-05	0.253585	-0.00566651	0.000613759	0.00202573	0.000552749	-0.362328	-0.023732	-0.00550572	0.0175626	0.0168153	-0.000374842	0.00128289	0.00611717	0.0193372	0.00627879	0.0111976	-0.00214053	0.0126816
135	PA0675 overexpression vs PAO1	-0.000994666	-0.0013461	-0.000817427	-0.000797337	0.00172204	-0.00594806	-0.0031709	-0.0454428	-0.0028699	-0.00905563	-0.019176	-0.00099844	0.00790045	0.0427338	-0.00139873	-0.00387123	-0.00375641	-0.00119823	-0.00137672	-0.000373616	-0.0052131	0.000825151	0.00172004	-0.00189696	-0.00298344	-0.0021112	-0.00156651	-0.00163897	-0.00265077	-0.00115111	-0.000485888	-0.000176574	-0.00133242	-0.00338311	-0.0021476	-0.00258498	-0.00188065	0.0063685	-0.00126404	-0.0015513	0.000998096	0.000456986	-0.000926544	-0.00245734	-0.00108784	-0.0019968	0.000856298	-0.00323752
136	cyclamate vs sulfate	-0.000215308	-0.00188909	-0.00114716	-0.00111897	0.0153253	-0.0178089	0.00190363	0.00452795	0.0257869	0.0104368	-0.0521783	0.000119486	0.0112667	0.0225899	-0.0126072	-0.0462253	-0.0372154	-0.00317137	-0.041485	-0.00582856	-0.00571759	0.00708608	0.00482547	-0.0206994	-0.0529439	-0.0274557	-0.0137259	-0.0046917	-0.0107364	-0.000675982	0.00980046	0.0399271	0.00395004	0.00514189	-0.003696	-0.054776	-0.0207575	0.0508563	-0.0578353	-0.0571582	-0.0369637	0.00955328	0.00106803	-0.0439526	-0.00552472	-0.0412313	0.00811412	-0.075894
137	mucine vs sulfate	0.00189283	-0.000125999	-7.65136e-05	-7.4633e-05	0.0184226	-0.0215458	-0.0103638	0.013383	0.042636	0.0161399	-0.0377606	0.00445747	0.0133265	0.0271641	-0.0145414	-0.0494197	-0.0389329	-0.000918413	-0.0343686	-0.00369938	-0.00481344	0.0128174	-0.00033571	-0.0301978	-0.0773096	-0.0339387	-0.0177419	-0.00482475	-0.00880842	0.00233494	0.0188104	0.0993448	0.00983331	0.000748884	0.0037415	-0.0680646	-0.0178328	0.0870336	-0.0683907	-0.0676569	-0.0327439	0.0165006	0.00514846	-0.0451727	0.00595922	-0.0448968	0.0259999	-0.0785209
138	P. aeruginosa mutator vs non-mutator isolates	0.000152963	0.000207007	0.000125706	0.000122617	0.178677	0.00651248	-0.000418063	0.00201833	-0.00799684	-0.0044589	-0.00911163	-0.0130549	0.0318375	0.28988	0.000215101	0.000595329	0.000577672	0.000184267	0.000211715	0.0138796	0.000201825	-0.000126894	-0.000264513	-0.169178	-0.0387278	-0.00952145	0.000240903	0.000252045	0.0400503	0.0658149	7.47212e-05	-0.0289646	0.00599629	0.0245235	0.000330264	-0.38465	0.000210912	-0.027655	0.000194388	0.000238564	0.0535729	-7.02766e-05	0.000142487	0.000377897	0.000167292	0.000307073	-0.000131684	0.000497875
139	Planktonic AES-1 vs PAO1	0.000548004	0.000741622	0.000450356	0.000439287	0.00884216	-0.00956777	-0.00132813	-0.022437	-0.00719518	-0.0022399	-0.00164318	0.00178543	0.0957686	-0.000201968	3.88976e-05	-0.00523348	-0.00547081	0.000660154	0.000758492	0.0168879	0.00072306	-0.000454611	-0.000947644	0.00104511	0.00164371	0.00116315	0.000863058	0.000902977	-0.000317233	0.000675777	0.023579	-0.00939717	0.000734089	0.000475789	0.00471739	-0.0232275	-0.00416569	-0.00204756	0.000696414	0.000854679	0.0215751	-0.0239303	0.000510473	-0.00466082	0.00059934	0.00110012	0.0856539	-0.0116172
140	Biofilm AES-1 vs PAO1	0.000911913	0.00123411	0.00074942	0.000731001	-0.00233024	-0.0206496	0.354278	-0.189091	0.0633618	0.0592734	-0.0314316	7.03366e-05	-9.29058e-05	-0.000336088	0.000850544	0.00231958	0.00261441	0.00109854	0.00126218	-0.00683135	0.00120322	-0.000756501	-0.00157694	0.00173914	0.00273523	0.00193556	0.00143618	0.00150261	0.00308283	0.00155734	0.000445463	-0.00703572	-0.084122	0.000791743	-0.0102474	0.00287814	0.00594077	0.00329368	0.00115888	0.00142224	-0.0208418	0.00250957	0.00484677	0.0100971	0.0146418	0.00277232	-0.000785057	0.00403973
141	Planktonic NC vs PAO1	-0.0111704	0.000905053	0.0005496	0.000536092	-0.00170892	-0.0011767	-0.00182781	0.00073088	-0.00318998	-0.0027335	0.00692549	0.00145342	0.0941869	-0.000246476	-0.0170759	-0.0213978	-0.00937678	0.000805631	-0.0376644	-0.00389179	0.0008824	-0.0554524	-0.111848	0.00127542	0.00200593	0.00141947	0.00105325	0.00110196	0.000770183	0.0025262	0.000326688	-0.0337461	0.000895859	0.0368754	0.00108229	0.00211073	-0.00736176	-0.0153553	-0.0359449	-0.016841	-0.0102583	-0.000307256	0.000622965	0.0016522	0.000731415	-0.000177988	-0.000575735	-0.00816822
142	Biofilm NC vs PAO1	0.000706058	0.000955519	0.000580246	0.000565985	-0.00180422	-0.0144139	0.223779	-0.107712	0.0236706	0.0253509	-0.0209512	-0.00212071	-7.19333e-05	-0.00026022	0.000992884	0.00274797	0.00266647	0.000850554	0.000977255	0.000265209	0.000931603	-0.000585729	-0.00122096	0.00134654	-0.0120587	-0.0130218	0.00111198	0.00116341	0.00120532	-0.000236156	0.000344905	0.00721597	-0.0471819	0.000613015	-0.0130363	0.00222843	0.0160192	-0.00263811	0.000897273	0.00110118	-0.000408322	0.00641473	0.00985629	0.0197954	0.0321707	0.00358434	-0.000607838	0.004764
143	Planktonic AES-1 vs NC	-0.000241955	-0.000327441	-0.000198841	-0.000193954	0.000618275	-0.000593041	-0.0058272	-0.0269436	-0.0181089	0.00098896	0.0117563	-0.000525837	2.46504e-05	8.91731e-05	-0.000340245	-0.000941685	-0.000913756	-0.000291471	-0.000334889	-9.08828e-05	-0.000319245	0.00020072	0.000418404	-0.000461439	-0.000725729	-0.000513555	-0.000381057	-0.000398682	-0.000644805	-0.000427352	-0.000118193	-0.0265561	-0.000324115	-0.00021007	-0.0180225	-0.000763646	-0.000333619	0.000904037	-0.000307481	-0.000377358	0.0732836	0.000111163	-0.000225384	-0.000597753	-0.00026462	-0.000485725	0.000208296	-0.000787534
144	Biofilm AES-2 vs planktonic AES-2	0.00108883	0.00147353	0.000894813	0.00087282	0.00803517	-0.0460633	-0.027457	0.0144965	-0.0168044	-0.0123813	0.00428549	-0.062453	-0.00011093	-0.000401292	-0.0421582	-0.142407	-0.115569	0.00131166	-0.0222551	0.00255693	0.00143665	-0.000903268	-0.00188288	0.00207654	0.00118015	0.00231107	0.00171481	0.00179413	0.00802711	0.00390479	0.000531887	0.000741929	0.0532146	0.00862992	0.00620942	0.00119742	0.0156828	0.0270534	-0.107486	-0.140675	-0.00260927	0.00755919	0.00101426	-0.198262	-0.0188056	-0.156113	-0.000937363	-0.131354
146	Planktonic AES-2 vs planktonic IC	-0.000596478	-0.000807223	-0.000490192	-0.000478144	-0.058458	-0.00373866	-0.00265937	0.0142634	-0.0329331	-0.0243337	-0.0165575	0.000567552	-0.267181	0.000219834	0.0137005	0.0356235	0.0561716	-0.000718548	0.0322611	0.00115531	-0.000787018	0.000494824	0.00103147	-0.00113756	-0.0017891	-0.00126604	-0.000939401	-0.00098285	-0.0220298	-0.0149434	-0.0653074	0.033395	-0.000799023	-0.000517875	-0.00128786	0.0432486	-0.0118699	0.0303449	0.0165718	0.0160876	-0.0229401	0.000274044	-0.000555627	0.0247608	0.00756405	0.01183	0.000513502	0.0244968
147	Planktonic AES-2 vs PAO1	0.000336602	0.000455529	0.000276623	0.000269825	-0.000860132	0.000825026	-0.000919969	0.000367865	-0.00160558	-0.00137582	-0.00246755	0.000731534	-3.42931e-05	-0.000124056	-0.0282197	-0.0617376	-0.0480974	0.000405488	0.000465891	0.000126434	0.000444127	-0.000279237	-0.000582074	0.000641944	0.00100962	0.000714447	0.000530119	0.000554638	0.00337488	-0.000720309	0.000164428	0.0179611	0.000450902	0.000292246	0.0161801	0.00106237	0.000464123	-0.00125768	-0.0202026	-0.0350274	-0.000194661	0.095406	0.000313549	0.00377176	0.0186477	-0.00474557	-0.000289777	-0.0401523
148	Biofilm AES-2 vs PAO1	0.000262832	0.000355695	0.000215999	0.00021069	-0.000671625	-0.179699	-0.000718349	-0.0112119	-0.0012537	-0.0010743	-0.00192676	0.0100652	-2.67774e-05	-9.68677e-05	0.00122598	0.00197038	0.00178775	0.000316622	0.000363786	9.87249e-05	0.000346792	-0.000218039	-0.000454507	0.000501255	0.000788351	0.000557869	0.000413938	0.000433084	0.000700444	-0.00352697	0.000128392	0.0177397	-0.00848816	0.000228197	0.0158876	-0.00946962	0.00693753	-0.0146303	0.000334013	0.000409919	-0.000151999	0.0946161	0.000244832	0.00756541	0.0249233	0.00111805	-0.00022627	-0.0180944
149	PA2663 vs PAO1	0.0394888	0.00240403	0.00145986	0.00142398	0.0156906	-0.00917044	-0.00184553	0.0201384	-0.0097801	-0.00837346	0.0188796	-0.0163292	0.137758	-0.00779656	0.0972276	-0.021998	-0.00994619	0.00105796	0.00164353	-0.000220287	0.00234385	-0.02233	0.00122053	0.0031509	0.00531939	0.00383365	0.00286281	0.00318833	-0.0671375	-0.0108787	0.0255085	0.0103842	0.0240984	-0.000712773	0.00634891	-0.0752489	-0.00864132	0.0147549	0.00186838	0.00264426	0.0328628	-0.0159839	-0.0511138	-0.0145574	-0.00867772	-0.00360501	0.00179418	-0.0128142
150	Agmatine	0.00810548	0.00214572	0.000725114	-0.0011231	-0.00449822	0.0461621	0.00382922	0.00666407	0.00448527	0.00409357	0.0409938	0.041128	0.00548664	0.000516361	-0.00197021	-0.00482552	-0.00405324	-0.00168778	-0.00193919	0.00022509	-0.0018486	0.00116228	0.00242279	-0.00267198	0.00522276	0.0105534	0.00712	-0.00230859	-0.00269955	0.0093331	-0.000684403	-0.012704	-0.000199326	-0.00392861	-0.00206369	0.0238157	-0.00671376	-0.0098692	-0.00178048	-0.00218511	0.00212573	0.000643693	-0.0013051	-0.00346132	-0.0015323	-0.00281261	0.00120615	-0.00456025
151	Putrescine	0.00651573	0.00193398	0.000518566	-0.00103497	-0.00953396	0.0279003	0.00352876	0.00052581	0.00470864	0.00420058	0.0357082	0.0387796	0.00535203	0.000475845	-0.00181561	-0.00416837	-0.0032558	-0.00155535	-0.00178703	-7.49014e-05	-0.00170355	0.00107108	0.00223268	-0.00246233	0.000421463	0.000588751	0.00179507	-0.00212744	-0.00244002	0.00790436	-0.000630701	-0.0137117	-0.000748954	-0.00397726	-0.00201412	0.0411686	-0.0113683	-0.00400893	-0.00164078	-0.00201365	0.000746667	0.000593186	-0.00120269	-0.00318973	-0.00141206	-0.00259192	0.00111151	-0.00420243
152	psrA mutant vs WT	0.0131326	0.00233195	0.0014161	0.00138129	-0.00149625	0.0226517	-0.00506995	-0.00701655	-0.0153083	-0.0131256	0.00350699	-0.0800318	-0.000175554	0.00184269	-0.0295776	-0.0788164	-0.169554	-0.0967358	0.0230502	-0.0554116	-0.00856267	0.00692508	0.00459921	0.00619631	0.0287162	0.0335931	0.000817574	0.00283931	0.007383	0.00255795	-0.00253809	0.000689616	0.0215037	0.00216207	0.005047	0.00651212	-0.0510121	0.00787862	-0.00109647	-0.00609036	-0.00541749	-0.003262	-0.0815151	-0.0479182	-0.00219599	-0.0241573	0.0343393	-0.060363
153	CF416lasR::Gm vs CF416	0.0016345	0.00221199	0.00134325	0.00131024	-0.00213302	0.00545934	-0.00392588	-0.00978561	0.0390164	0.013484	0.0100658	0.0380336	-0.000166523	-0.0006024	-0.249409	-0.337349	-0.269969	0.001969	-0.0145306	-0.0120978	0.00215663	-0.00135594	-0.00282648	0.0031172	0.00490259	0.00346927	0.0025742	0.00269326	0.00135663	-0.00172784	0.000798443	-0.0364727	0.0703478	0.00141911	0.00936166	-0.0129896	0.0683874	0.0630351	-0.051886	-0.0300394	0.0272118	0.0769572	0.00152256	-0.282866	-0.0743432	-0.423678	-0.0703968	-0.192585
154	CF5296 vs CF416	0.00143106	0.00193668	0.00117606	0.00114716	-0.00115453	0.00398717	-0.00169725	0.0163025	0.027903	0.00394387	0.00751517	0.0402914	-0.000145797	-0.000527423	-0.210633	-0.312751	-0.217272	0.00172393	-0.0168909	-0.00977808	0.00188821	-0.00118718	-0.00247469	0.00272923	0.0042924	0.00303747	0.0022538	0.00235804	0.00720901	0.00106159	0.000699065	-0.0340796	0.082816	0.00124248	0.0078139	0.00370691	0.0688818	0.0323903	-0.0583627	-0.0278066	0.0191665	0.0877162	-0.0155831	-0.300349	-0.0670383	-0.451693	-0.0817164	-0.171092
155	PA0149 OE vs PAO1	-0.000905076	-0.00122485	-0.000743801	-0.00072552	-0.03786	0.00126129	0.00247367	-0.000989137	0.00431717	0.00369939	-0.0117222	0.00223668	9.22093e-05	0.000333568	-0.00127275	-0.00352255	-0.00341807	-0.0010903	-0.00125272	-0.000339964	-0.0011942	0.000750829	0.00156512	-0.0017261	-0.00271472	-0.00192105	-0.00142542	-0.00149134	-0.00241201	-0.00159859	-0.000442124	0.031656	-0.00121241	-0.000785807	-0.00195416	0.000117091	-0.0311849	0.0362919	-0.00115019	-0.00141158	-0.0626266	0.000415825	-0.00084309	-0.00223601	-0.000989861	-0.00181694	0.000779171	-0.00294592
156	PA2050 OE vs PAO1	-0.00103861	-0.00140556	-0.000853539	-0.000832561	-0.04263	0.00398978	0.000484493	-0.00113507	0.00495411	0.00424518	-0.0158578	-0.0022572	0.000105814	0.000382782	-0.00146053	-0.00404225	-0.00392236	-0.00125116	-0.00143754	-0.000390121	-0.00137038	0.000861604	0.00179603	-0.00198076	-0.00311525	-0.00220447	-0.00163572	-0.00171137	-0.00276787	-0.00183444	-0.000507353	0.0325682	0.00368805	-0.000901743	-0.00224247	0.00563549	-0.0319859	0.00388064	-0.00131988	-0.00161984	-0.0796404	0.000477174	-0.000967477	-0.0025659	-0.0011359	-0.00208501	0.000894127	-0.00338055
157	PA2093 OE vs PAO1	-0.00097012	-0.00131288	-0.000797255	-0.00077766	0.00247898	-0.0023778	-0.000337067	-0.00106022	0.00462742	-0.00393414	-0.0103648	-7.60818e-05	9.88359e-05	0.00035754	0.005728	0.00869139	0.0101535	-0.00116866	-0.00134274	-0.00826212	-0.00128002	0.000804788	0.00167759	-0.00185014	-0.00290982	-0.0020591	-0.00152785	-0.00159852	-0.00507105	-0.00257707	-0.000473897	-0.000911486	-0.00129954	-0.000842279	-0.0020946	-0.00306185	-0.00133765	0.00362474	-0.00123285	-0.00151302	-0.0162677	0.000445708	-0.000903679	0.0159569	-0.001061	0.0059139	0.000835166	0.00460501
158	PA4896 OE vs PAO1	-0.00130258	-0.0017628	-0.00107048	-0.00104417	-0.0497365	-0.00319268	0.00356009	-0.0150039	0.00621325	0.00532414	-0.00928912	0.0162893	0.000132707	-0.0249265	-0.00183174	-0.00506963	-0.00491928	-0.00156916	-0.0018029	0.0028624	-0.00171868	0.00108059	0.00225251	-0.00248419	-0.00390702	-0.00276476	-0.00205145	-0.00214634	0.010341	0.0102994	-0.000636302	0.258226	-0.010605	0.101065	0.297468	-0.00411115	0.0287269	0.00486695	-0.00165535	-0.00203154	0.0941731	0.000598453	-0.00121337	-0.00321805	-0.0014246	-0.00261494	0.00112138	-0.00423975
159	P. aeruginosa 383 vs 2192	-0.0604848	-0.0225602	-0.00941808	-0.000328995	0.000561469	-0.0202204	2.61251e-05	-0.0674103	-0.0257395	-0.0232912	-0.0806553	-0.028344	-0.00981003	0.00296528	0.0441415	0.112952	0.0988937	-0.149669	0.0882192	0.00201449	-0.0747887	-0.0417038	0.0244872	0.00165903	0.000931227	-0.00087112	-0.000646371	-0.000676267	-0.00231903	-0.00119635	-0.000200486	0.0016669	-0.00305211	-0.00441692	0.00211629	0.000345584	-0.0710719	-0.0250269	0.101851	0.104489	0.00773327	-0.00790879	0.00421625	0.0881426	0.0609471	0.0726606	0.00845992	0.136174
160	clone in vivo vs clone 20 mM citrate	0.238482	0.29074	0.305621	0.295052	0.00290456	-0.00658422	0.00934086	-0.00935999	0.0226107	0.0148952	-0.00680356	-0.0122126	0.00460904	-0.000368979	-0.00431498	-0.0126831	-0.013081	-0.0109483	-0.00629151	-0.000731534	-0.00488605	-0.0220503	-0.0340592	0.0585342	0.23661	0.271899	0.202327	0.00461818	-0.0106923	0.000831334	-0.0468859	-0.0350517	-0.00671286	0.00283482	0.00207343	0.0482	0.0190136	-0.0157045	-0.004706	-0.00577547	0.000279857	0.0218765	0.0959527	0.0674154	0.137612	-0.00419425	0.0313366	-0.0239154
161	clone vs PAO1 20 mM citrate	0.274121	0.150889	0.0215633	0.247842	0.00238761	0.0105374	0.00332578	0.0250625	-0.0127702	-0.000233209	-0.0166572	0.00100464	0.000126797	-0.00110806	0.00375538	0.00353173	-0.00075009	0.0562138	0.000559841	0.000115626	-0.00117398	0.00203245	0.00192416	-0.00173751	-0.00252978	-0.00147525	-0.00144886	0.00189969	-0.00253074	-0.00184031	0.0022647	-0.00148198	-0.00446733	0.00350527	-0.00314626	-0.00116008	0.00023644	0.00169	0.00256129	0.00233916	-0.0107068	-0.000772945	-0.000891606	0.00356529	-0.000547199	0.00660087	0.00262521	0.000338852
162	PAO1 poplar vs glass wood	-0.000576214	0.00329145	0.00199876	0.00194963	-0.00762321	0.00572146	-0.0102367	0.0189976	-0.0260213	-0.0290123	-0.0117867	0.114056	-0.004003	-0.00494951	-0.0032964	-0.0237707	-0.0303062	0.0153714	0.0133679	0.0097098	-0.0177648	-0.0067728	0.0228691	-0.0194963	0.0357511	0.0510462	0.0565853	0.00576661	0.00763805	0.00890754	0.00118808	-0.0176329	0.00162429	-0.0225274	-0.0170909	0.0228903	0.0321556	-0.0112624	-0.00769457	-0.0343824	0.00464782	-0.00388099	0.0198578	-0.0148836	0.000654131	-0.00342146	-0.0020938	-0.0761252
163	PAOI vs qscR 0.5	-0.0037101	0.00277045	0.00109947	0.00164103	-0.00646832	-0.128173	-0.00479361	-0.0618536	0.0819067	0.0228896	-0.00593751	0.0228107	0.0090921	-0.000754486	-0.0697439	-0.206785	-0.247762	-0.0142291	-0.246622	-0.00189394	0.00270111	-0.00169827	-0.00354008	0.00390419	0.00614033	0.00434514	0.00322409	0.00337321	0.00707136	0.00396384	0.00100002	-0.00776382	-0.0172693	0.00163402	0.00465961	-0.0258815	0.0994813	0.120046	-0.0500227	-0.0708482	0.0165266	-0.0305746	-0.00950614	-0.103103	-0.106398	-0.0949066	-0.00176238	-0.191628
164	PAOI vs qscR 0.8	-0.00198503	0.00282543	0.00125366	0.00167359	-0.00748979	-0.0887688	0.00111824	-0.0291538	0.0381616	0.00527907	0.0382807	0.0177949	-0.00655569	-0.000769458	-0.0329817	-0.19512	-0.195929	0.00251505	-0.0957879	0.00905355	0.00275471	0.00199601	-0.00361033	0.00398167	0.00410762	0.00334406	0.00328807	0.00344015	0.0042047	-0.00079249	0.00291969	-0.000430419	-0.00642987	0.00228884	0.00845178	0.000961234	0.184293	0.0543911	-0.103246	-0.145757	0.0191404	-0.0148414	-0.00306187	-0.200695	-0.0536342	-0.230245	-0.00179735	-0.253846
165	PAOI vs qscR 1.4	0.00146628	0.00394744	0.00203141	0.0023382	-0.00605829	-0.0895706	-0.00452131	-0.0584571	0.0375437	0.0101821	0.00861993	-0.026835	-0.00563955	-0.00359156	0.017679	-0.0671881	-0.136445	0.00244455	0.0018711	-0.0037092	0.000672017	-0.00241976	-0.00504404	0.00556285	0.00781087	0.00546382	0.00375743	0.00480629	-0.00348087	-0.00454899	-0.401754	0.00658925	0.00231966	-0.00349595	-0.00207575	0.00499178	0.0371764	0.017827	-0.00841261	-0.0112596	0.0083786	-0.0253063	-0.020325	-0.094644	-0.0278393	-0.0484328	-0.0236828	-0.0644645
166	PAOI vs qscR 2.0	-0.00275357	0.00168773	0.000609317	0.000999695	-0.00563093	-0.12848	0.00106492	-0.0557158	0.0389945	0.0161171	-0.0213549	-0.00263426	-0.00414798	-0.000459624	0.414442	-0.0469645	-0.0462685	0.00150233	0.000204469	0.000553569	0.00164548	-0.00103457	-0.00215657	0.00237839	0.00374062	0.00264701	0.00196408	0.00205492	-0.177145	-0.0385641	-0.207542	-0.000136496	-0.00748367	-0.00872337	-0.00459521	0.00376662	0.0241835	0.0103151	-0.0030817	7.89257e-05	-0.00808506	-0.0430435	-0.00201211	-0.0290799	-0.0121151	-0.0118288	-0.0104571	-0.0117489
167	PAOI vs qscR 3.5	0.00273803	0.00370541	0.00225014	0.00219484	0.111971	-0.0546496	-0.00255119	-0.0163504	0.01487	0.00710007	0.0391513	-0.00684589	0.136249	0.0178553	0.0369729	-0.00474581	-0.00631334	0.00329837	0.0037897	-1.92594e-05	0.00361267	-0.0022714	-0.00473477	0.00522177	0.00821255	0.00581153	0.00431215	0.0045116	-0.0171278	0.00294388	-0.000269987	-0.0548531	-0.000146897	-0.00803109	-0.0151014	-0.137816	0.025911	-0.00402425	0.00347954	0.00347323	0.119983	-0.00890395	-0.00398808	-0.0118308	-0.00867673	-0.00673684	-0.00235714	-0.0126646
168	PAO1 25C vs 37C	0.00272218	-0.000313591	-0.00163698	-0.00159675	0.00266738	-0.00152848	0.0041457	-0.011496	-0.00908424	0.00062161	0.00536771	-0.01432	0.00693713	0.000734128	0.004216	0.00185149	-0.00212825	0.0261617	-0.00606448	-0.0535215	-0.00262822	-0.0103957	0.00344456	-0.00379885	-0.0027706	-0.00225462	-0.00029168	0.0116685	0.0137725	-0.00716137	-0.000973039	-0.0151679	-0.0103978	0.00458675	0.0119451	-0.0052445	-0.00373089	-0.0290521	-0.00253137	-0.00310664	0.00106548	-0.00410177	-0.00360856	0.00861295	-0.00843555	0.00995646	-0.0114426	-0.00102953
169	OE mexT mexEF mutant vs WT	0.000694482	0.00081968	0.000497757	0.000485523	-0.00327685	0.00476667	-0.0016554	-0.0101231	-0.00280654	-0.00187273	0.000296369	-0.0133523	0.000831224	-0.147925	0.0011887	0.00302533	0.0029064	0.00020983	0.000838325	0.000101977	0.000799164	-0.0423053	0.00995702	0.0020351	0.00209518	0.00138298	0.000953898	0.000998017	0.00180634	0.00113701	0.000295872	0.0246915	0.000877336	0.00304816	0.00884362	0.00434452	0.000618356	-0.00227093	0.000769714	0.000944637	0.00204129	-0.000308091	0.00101495	0.00181825	-0.00734987	0.00139771	-0.000318851	0.00232748
170	OE mexT vs WT	-0.000598236	-0.000853125	-0.000522337	-0.000522636	0.00168383	-0.00296703	0.00161763	0.00085653	0.00633317	0.00537418	-0.00760025	0.0148134	-0.00227452	0.183288	-0.0224296	-0.0253773	-0.0372042	-0.000492386	-0.00480446	-0.000244897	-0.000860252	0.312	-0.250252	0.0701321	0.0264219	-0.00186225	-0.00174479	-0.00107431	-0.00152163	-0.000986272	-0.000318489	-0.0104237	0.000455444	-0.000708351	-0.00126017	-0.0121598	0.00135831	0.0256228	-0.0173551	-0.0170059	0.029352	0.0758674	0.301341	0.00822598	0.538695	-0.00863573	0.0529287	-0.0242674
171	aromatic aa vs serine in SCFM	-0.00134012	-0.00181361	-0.00110132	-0.00107426	0.00342446	0.179122	0.00254461	0.0749773	-0.00863253	-0.00849098	0.0120929	0.151706	0.0488434	0.000493905	0.121285	0.0867253	0.157462	0.00854477	-0.00185486	-0.0576361	-0.00176821	0.00111173	0.00231742	-0.00255578	-0.00401961	-0.00284444	-0.00211057	-0.00220819	0.00886175	0.0198865	-0.00065464	0.0127086	-0.0133908	-0.00116352	-0.0183407	0.173427	0.00617993	-0.16774	-0.00170305	-0.00209008	0.0208843	0.0509344	-0.00124834	0.0266177	0.0198053	0.00469057	-0.160651	0.05126
172	PA14 vs phhR mutant	0.00115223	0.00155933	0.000946916	0.000923643	-0.0059623	-0.314373	-0.00314917	-0.0659251	-0.00549609	-0.00470961	-0.00844675	-0.248267	-0.00011739	-0.000424658	0.00513705	0.00448447	0.0060764	-0.0109709	0.0015948	0.0678034	0.0015203	-0.000955864	-0.00199251	0.00219746	0.00345605	0.00244564	0.00181466	0.0018986	-0.0229995	-0.0281274	0.000562857	-0.00963585	0.0165631	0.00100039	0.0180606	-0.1568	-0.0210873	-0.00430519	0.00146428	0.00179705	-0.0335656	-0.0599101	0.00107332	-0.0183252	0.00126017	-0.000295898	0.189094	-0.102836
173	PAO1 vs PA4778 mutant + copper	-0.000619128	-0.000837876	-0.000508806	-0.000496301	0.00158208	-0.00385847	-0.0328022	0.0146897	-0.00286967	-0.00382041	-0.0158529	-0.00147096	6.30769e-05	0.000228182	0.000372751	-5.743e-05	-0.00122724	-0.000745834	0.00364068	0.00174164	-0.000816904	0.000513614	0.00107064	0.00241313	0.00178361	-0.00131412	-0.000975073	-0.00102017	-0.00178573	-0.00122032	-0.00030244	-0.00781739	-0.0195838	0.00167584	-0.00909806	-0.00195406	0.00116209	0.0023133	0.00068447	-0.000261801	-0.00409984	0.00028445	-0.000576726	-0.00152957	-0.000677127	-0.0012429	0.000533001	-0.00119863
174	PAO1 vs PA4778	-0.0262135	-0.000309573	-0.00018799	-0.00018337	0.000584537	-0.000560679	0.000625202	-0.000249997	0.00109113	0.000934993	0.00907936	-0.00750879	2.33052e-05	8.4307e-05	-0.00653231	0.00434146	0.00432781	-0.000275566	-0.0253001	0.0288966	-0.0344974	0.000189767	0.000395572	0.0523243	0.0527609	-0.000485531	-0.000360264	-0.000376926	-0.0159719	-0.0161912	-0.000111744	-0.00678315	-0.000306428	-0.000198607	-0.00644355	-0.000721975	-0.0115127	0.000854704	-0.00846337	-0.00426629	0.00013229	0.000105097	-0.000213085	-0.000565134	-0.00025018	-0.000459219	0.00019693	-0.000172649
175	rsaL mutant vs PAO1	-0.00373476	-0.00228541	-0.00138783	-0.00135372	0.00490535	-0.00502522	0.00177689	-0.00686024	0.00293861	-0.000630457	-0.0219094	0.0358049	0.00738635	-0.0380648	0.0154998	0.1341	0.264375	0.0224224	0.00459759	0.0156186	-0.0022282	-0.0763258	0.0801453	-0.0165451	-0.00969312	-0.00219858	-0.00287447	-0.000972809	-0.0130776	0.0037145	0.597309	0.0148233	-0.0133254	0.0213167	0.0196656	-0.0101183	-0.0626296	-0.00873647	0.0302548	0.07743	-0.0233754	-0.0921203	-0.0195794	0.144488	-0.0494964	0.0900684	0.0219884	0.178116
176	PAO1 vs rsaL OE	0.000445575	-0.00286252	-0.00173829	-0.00169556	0.0042483	-0.00710768	0.00449794	-0.00304646	0.0041644	0.00385616	-0.0323126	0.0166019	-0.00550277	0.15294	0.0148016	0.0691027	0.0542659	-0.00254807	0.0807578	0.00250224	-0.00279087	0.244156	-0.178022	0.0436901	0.0122385	-0.00298413	-0.00246099	-0.00348531	-0.0150739	-0.00054367	-0.00103326	-0.0205058	-0.000755382	-0.0013377	0.00153275	-0.00453053	-0.0744743	-0.00962737	0.059553	0.0728938	0.0158701	0.06181	0.171046	0.0651805	0.358262	0.0365819	0.0325229	0.0788617
177	PAO1 + Tobramycin vs AmgRS mutant + Tobramycin	-0.000569284	-0.000330211	-0.000212302	-0.000269061	-0.000767189	-0.00089072	0.00104289	0.000617128	0.00161552	0.00155167	0.00307259	-0.00207768	-0.000341745	1.95403e-05	-0.000750003	-0.00197171	-0.00164024	-0.000404341	-0.000464573	-0.000112446	-0.000442871	0.000526421	0.0022412	-0.000481984	-0.000982568	-0.000846177	-0.000528619	-0.00069488	-0.000742503	-0.000264742	-0.00111587	0.00191178	0.000635062	-0.000738615	0.0185816	-0.000973649	-0.000905815	0.00304354	-0.00042655	-0.000523487	-0.00137873	0.000285081	0.000321173	-0.000881431	-0.000100495	-0.000677091	0.000288958	-0.00133397
178	PAO1 vs AmgRS	-0.000333553	-0.000451402	-0.000274117	-0.00026738	-0.00254031	-0.000755663	0.0010123	0.00189305	0.00116744	0.00106391	0.00442362	-0.000935122	3.39824e-05	0.000122932	-0.00125587	-0.00300761	-0.00173551	-0.000401815	-0.00046167	0.000556835	-0.000440104	0.00192016	0.00389054	-0.000220596	-0.000593785	-0.000707974	-0.000525317	-0.000549613	-0.000864419	-0.000450965	-0.000162938	0.000940174	0.00103777	-0.000289598	0.0190575	-0.00157373	-0.000474593	0.00434859	-0.000423885	-0.000520217	-0.000122167	0.000153246	0.00111678	-0.000824048	-0.000406699	-0.000669609	0.000287152	-0.00125884
179	PAO1 + Tobramycin vs PAO1	0.00437785	-0.00215616	-0.00130935	-0.00127717	0.00407128	-0.00594567	0.00330505	0.00637533	-0.00773369	-0.00551356	0.00419536	0.0440399	0.00016232	0.000587195	-0.00193401	-0.00532825	-0.00297682	-0.00191931	-0.00220521	0.00659236	-0.0021022	0.00132172	0.00275514	-0.00303853	0.00236218	0.00393258	-0.00250922	-0.00262528	-0.00549551	-0.00365985	0.048199	-0.0424597	-0.00538065	0.00828456	0.011454	-0.00502853	0.0198823	-0.03113	-0.00202473	-0.00248486	0.0291162	-0.00168719	0.0203138	0.000107852	-0.0105598	-0.00308331	0.00137161	-0.00508747
180	AmgRS mutant + Tobramycin vs AmgRS mutant	0.00606538	-0.00479434	-0.00258279	-0.000834343	0.00866781	-0.00153077	0.000883732	0.00792533	-0.00591554	-0.00701688	0.00673449	0.0473096	0.0127041	0.00249811	-0.00235538	-0.00432413	0.00142162	-0.00125384	-0.00144061	0.00676804	-0.00137332	0.0114135	0.00179987	-0.001985	0.00426249	0.00535437	-0.00163922	0.00123945	-0.00673082	-0.00922596	0.0385854	-0.0483921	-0.0127228	0.0113344	0.017543	-0.00908939	0.011103	-0.0347975	-0.00132271	-0.0016233	0.0326686	-0.00466157	0.0015239	-0.000663878	-0.0124199	-0.00196241	0.00089604	-4.31078e-05
181	gacA vs PAK	0.0115794	0.0020906	-0.000570216	0.00262249	0.192783	0.0250518	-0.00628459	0.0326699	-0.0115838	-0.0158981	0.0341464	0.0154449	-0.0544972	0.0557698	-0.043118	-0.0563912	-0.00764714	0.00611041	-0.00523801	0.00646805	0.00431658	-0.014216	-0.00565732	0.0062392	0.00981272	0.00694388	0.00515235	0.00539066	0.00933434	0.00447314	0.00620164	-0.0593347	0.0184479	0.000409508	-0.0109048	-0.00718094	0.0122198	0.0032328	-0.0684496	-0.0646652	0.0252016	-0.0235722	-0.0400887	-0.0207001	-0.00332294	-0.00539622	-0.00468699	-0.0960312
182	rsmYZ vs PAK	0.0111914	0.00154611	-3.0199e-05	0.00287858	0.167759	0.0293214	-0.00574312	0.0292492	-0.0133727	-0.0216777	0.0273192	0.0232621	-0.00036585	0.0408367	-0.0400433	-0.0506258	-0.00667892	0.00879137	-0.00396428	0.000473808	0.0047381	-0.0135017	-0.00620977	0.00684848	0.010771	0.00762196	0.00565549	0.00591707	-0.0151583	0.00351016	0.00736959	-0.0429326	0.0266987	0.00133864	-0.011324	0.00353246	0.0114929	0.0085609	-0.0618614	-0.0582266	0.02956	-0.0141181	-0.0361183	-0.0153721	-0.00187429	-0.00494587	-0.00159076	-0.0895519
183	metR mutant vs PA14 liquid	-0.000682584	-0.000923751	-0.000560955	-0.000547168	-0.00270821	-0.000255665	-0.016258	0.0133222	-0.00707591	-0.00649205	0.000513151	0.0322312	6.95417e-05	0.00925501	-0.000586923	-0.00177711	-0.0018974	-0.000822276	-0.000944764	-0.011143	-0.00090063	0.000566255	0.00118037	0.0147526	0.00616645	0.00621281	-0.000435575	-0.00112473	0.000208707	-0.00318667	-0.00103713	-0.0038869	0.00772591	0.00180102	-0.00385139	-0.0123744	-0.000639014	-0.00571955	-0.000867441	-0.00106457	0.00201558	0.000313604	-0.000635835	-0.00188407	-0.000746527	-0.00150311	0.000587629	-0.00354033
184	metR mutant vs PA14 semi-viscous	0.00356523	0.00418063	0.00381591	0.00460262	0.0170882	3.00789e-05	0.00634066	-0.000504357	0.00340479	0.00415204	-0.00309975	0.00752394	0.0143964	0.0160442	-0.00150931	-0.00328329	-0.00290535	-9.60095e-05	-0.00069476	-0.0468991	-0.000960135	0.00129862	0.00125835	-0.00365655	-0.0026911	-0.00164269	-0.00162713	-0.002631	0.00117785	-0.0131841	-0.000354818	0.0200746	-0.00502059	0.0126647	0.0261256	-0.0237579	0.00151579	0.00203582	-0.00101761	-0.00142795	0.0278223	0.000759524	0.00207796	0.00105873	0.000625174	-0.000695765	-0.000940664	-0.00245086
185	RSCV vs wt	-0.00621465	-0.00178368	-0.000291041	-0.00151906	0.00802859	0.0288698	0.00102286	0.00659416	-0.032275	-0.0192188	-0.0436377	-0.0057293	-0.0226502	0.00167784	0.0449755	0.109343	0.071487	0.0151084	0.0472926	0.00179884	0.00547394	-0.0174388	-0.0686468	0.0176458	0.147379	0.126701	0.102066	0.00283727	-0.0132073	-0.0126455	-0.00411247	-0.0581573	-0.0297799	-0.00372454	-0.00953496	-0.00884687	0.0277037	-0.0791556	0.117391	0.123641	0.00914924	-0.0419466	-0.012998	0.0841223	0.00224417	0.0817612	-0.024933	0.151396
186	high c-di-GMP vs basal c-di-GMP	0.000200305	0.000271076	0.000164613	0.000160567	-0.000511847	-0.00186285	-1.03353e-05	-0.00251751	-0.00910724	-0.00319485	-0.00241627	0.00210416	-2.04071e-05	-7.38231e-05	0.00367964	0.00212328	-0.00778565	0.000241298	0.000277242	-0.00334636	0.000264291	0.0170623	-0.000346381	0.000382008	0.000600804	0.000425153	0.000315463	0.000330054	0.00053381	-0.0089712	9.78478e-05	-0.00373553	0.121135	-0.0119221	-0.0122092	0.00177335	-0.00868626	-0.00618405	-0.00426355	-0.0133184	-0.0131103	0.092089	0.0321416	-0.00611495	0.00419085	-0.0140316	-0.309559	-0.0151625
187	D-cycloserine for 15 min	0.0115564	-0.00083094	-0.00102114	-0.00258496	0.0272673	-0.0075162	0.0083293	0.133506	-0.0254671	-0.0197271	0.0359607	0.0123101	0.0060066	0.00118847	-0.000672724	-0.00199068	-0.00509893	0.226395	-0.000828025	-0.00286872	0.0721207	0.0404635	-0.0187044	-0.00614992	-0.0096723	-0.00684451	-0.00507862	-0.00531352	-0.0100665	-0.00312921	-0.00157524	-0.00744823	-0.013574	0.0050792	0.00458035	-0.0101776	-0.00645467	0.00432262	-0.00409801	-0.00502931	-0.00299023	0.00148154	0.0273307	0.00676501	-0.00163541	0.000203542	-0.0395703	-0.0095048
188	D-cycloserine for 60 min	0.178202	0.0861068	0.0159597	0.0880921	0.0146896	0.147513	0.00671059	0.109365	-0.0203722	0.00566515	0.0392729	0.0115363	-0.00546209	0.00119914	-8.70414e-05	0.0179806	0.0111212	0.165865	0.026276	0.000495793	0.0510553	0.0225975	-0.0177419	-0.0112882	-0.0130966	-0.00690596	-0.00512422	-0.00536122	-0.0103519	-0.00848159	-0.00158939	0.023864	0.0040724	2.49013e-05	-0.00763941	-0.0142135	-0.00223891	-0.0307996	-0.00413481	-0.00507447	0.0036072	0.0241607	0.0210859	0.0102721	0.00483877	0.000509326	-0.0167911	-0.00226307
189	Biofilm anaerobic vs aerobic	0.0130533	0.0138371	0.00695516	-0.00109532	0.034186	0.00489517	-0.0363866	0.0215602	-0.0178305	-0.0121632	-0.0235689	-0.0398238	0.0214774	0.0200739	0.0674286	-0.0749319	-0.0708356	0.00780609	-0.00422208	-0.0188806	-0.00911652	0.0102018	0.0206474	0.0478475	0.317841	0.282552	0.217025	-0.00225148	-0.143083	-0.0782668	-0.11364	0.121703	0.0206733	0.0665708	0.185011	-0.0387715	0.161369	0.0631008	-0.00421815	-0.00998649	0.118781	-0.0565434	-0.0429227	-0.0321463	-0.0531693	-0.0076709	-0.0711989	-0.0430599
190	BCS vs -BCS	0.0020644	0.00279379	0.00169655	0.00165485	0.454141	0.0148883	0.012521	0.013574	0.0030174	0.00570502	0.0234993	-0.0442486	0.369469	0.101848	0.00270025	0.00769754	0.00746411	0.00341752	0.00285734	0.00160582	0.00272386	-0.00171258	-0.0035699	-0.0061268	-0.00391556	-0.00348775	-0.00999945	0.00340163	0.00666047	0.0141349	0.0482581	-0.0711784	-0.0101279	-0.00359685	0.00738943	-0.16467	0.00588013	-0.0138418	0.00236041	0.0031124	0.12819	0.00229164	0.00356973	0.00586751	0.00349671	0.00442884	-0.00177722	0.0069383
191	pycR mutant vs PAO1	0.0111024	0.00970107	0.00189073	0.0122474	0.000455928	0.0152968	0.0107877	-0.0130925	-0.0229247	0.000733012	0.0113359	-0.00314868	0.0179703	0.00657434	-0.000458859	-0.00504861	-0.00405503	0.00593851	-0.000246954	-0.00305292	-0.000235418	-0.0117836	0.000308539	-0.0135935	-0.163916	-0.158736	-0.17841	-0.000293996	-0.000636361	-0.044193	-8.7158e-05	-0.0140618	0.003482	0.0585146	-0.0128951	-0.000563128	0.0432206	-0.0739536	-0.000226742	-0.000278271	0.00695624	0.0616143	0.02199	0.0072427	0.0176964	-0.00145358	0.000153602	0.000891196
192	psrA mutant vs PAO1	0.000265095	0.000444473	0.000449927	0.000438869	-0.00216548	0.00362647	-0.0257294	0.0136597	-0.0102418	-0.00534308	0.00261827	-0.00150166	-0.00987727	-0.000201776	0.00130515	0.00404187	0.00386294	0.00095017	-0.00070404	-0.00138537	0.000722372	-0.000454179	-0.000946743	-0.00125624	-0.0134708	-0.00578085	-0.0835243	0.000902118	-0.00318301	-0.00189319	0.000568433	-0.000352005	0.0143553	0.00165979	0.00102936	0.0028906	0.000888978	0.00104562	0.00147868	0.00231186	-0.00114721	-0.000573788	-0.00643397	-0.00199982	0.000414301	-0.000266778	0.000704122	0.00322778
193	retS vs WT	-0.0030392	-0.00321896	-0.00195474	-0.00190669	0.00567405	0.0431824	-0.701021	0.494052	-0.378717	-0.353192	0.0923994	-0.00477412	0.000997752	0.00087663	-0.00100991	0.00158666	0.0054126	-0.00936531	-0.00349189	-0.000578287	0.00762636	0.00125568	0.003666	-0.00453624	0.00723764	0.0155353	0.0271455	-0.00391931	-0.00797221	-0.00525896	-0.00140754	-0.00561196	0.437277	0.00864642	-0.00825116	-0.00686733	-0.00330611	0.00851078	-0.00302274	-0.00450891	0.00125088	0.00119801	-0.00221567	0.00848342	-0.0018765	0.00406415	0.00204769	0.00293751
194	Patulin vs -	0.0032462	0.00439313	0.00266776	0.00260219	-0.00960699	0.00250692	-0.00185883	-0.0162634	0.0551792	0.0329828	0.0623758	-0.0647548	-0.000330723	-0.0011964	-0.0660879	-0.247231	-0.294854	-0.0270281	-0.0101512	-0.0161911	0.00428317	-0.00269297	-0.00561354	0.00619092	0.00973679	0.00689014	0.00511248	0.00534894	0.0263777	0.0117862	0.00456921	0.00146517	0.0278849	0.0066905	0.00570026	0.0102455	0.123551	0.0237125	-0.0571121	-0.117831	0.0083181	-0.00529886	-0.069147	-0.291289	-0.0443417	-0.208163	0.0399862	-0.254419
195	Penicillic acid	0.00355227	0.00480735	0.0029193	0.00284755	-0.00981736	0.00669576	-0.00314944	-0.0280276	0.0255281	0.0240062	0.0470514	-0.0666273	-0.000361906	-0.0013092	-0.0453018	-0.210464	-0.233874	-0.120788	-0.101495	-0.0147701	0.00468702	-0.00294688	-0.00614282	0.00677464	0.0106548	0.00753979	0.00559452	0.00585328	0.0261298	0.0100868	-0.000643799	0.00333757	0.0283416	0.0055527	0.0052234	0.0101496	0.113944	0.0175675	-0.0848807	-0.132781	0.000210975	-0.00491593	-0.0922718	-0.261233	-0.0630215	-0.158125	0.0593502	-0.225333
196	lasR mutant vs wt	0.00401215	0.00542971	0.00329723	0.00321619	-0.008644	0.00504934	-0.00360469	-0.0564459	0.0547137	0.0444107	0.0936947	-0.0119943	-0.000408759	-0.00147869	-0.270454	-0.48694	-0.434474	-0.128423	-0.130151	-0.00498593	0.0052938	-0.00332838	-0.00693807	0.00765169	0.0120342	0.00851589	0.00631879	0.00661104	0.0289932	0.0127677	0.00314655	-0.0258933	0.0928139	0.0100917	0.00628545	-0.0160535	0.13686	0.121824	-0.0706952	-0.11855	0.0170786	0.0654829	-0.07434	-0.343478	-0.0941159	-0.385398	-0.01453	-0.342091
197	rhlR mutant vs wt	0.00384082	0.00519784	0.00315643	0.00307885	-0.0110129	0.0027939	-0.00328533	-0.0501371	0.0463199	0.0349536	0.0811236	-0.0434925	-0.000391303	-0.00141554	-0.0522587	-0.293596	-0.307044	-0.141883	-0.18558	-0.00346688	0.00506774	0.00193748	-0.00664179	0.00732494	0.0115203	0.00815224	0.00604895	0.00632873	0.0272308	0.00997945	-0.000748649	0.00557992	0.0258751	0.0100877	0.00408209	0.00633849	0.175007	0.0592477	-0.162759	-0.235707	0.0139382	-0.00648852	-0.0753548	-0.313241	-0.101611	-0.233122	0.0517211	-0.372898
198	lasR rhlR mutant vs wt	0.00436399	0.00590585	0.00358637	0.00349823	-0.00988691	0.0109339	-0.00581777	-0.0410029	0.0533536	0.0364221	0.106939	-0.00733526	-0.000444604	-0.00160836	-0.266316	-0.548548	-0.459527	-0.111345	-0.237153	-0.00814279	0.00575803	0.0030359	-0.00754649	0.00832269	0.0130895	0.00926267	0.0068729	0.00719078	0.0305865	0.0132129	0.0028516	-0.0266087	0.0814996	0.0101117	0.0124387	-0.00519992	0.157429	0.105216	-0.239075	-0.284336	0.0204069	0.0565126	-0.0627621	-0.387546	-0.126016	-0.396725	-0.0070926	-0.472281
199	MvfR OD 1.5	-0.00070349	-0.000952044	-0.000578136	-0.000563926	0.00179765	-0.000984337	0.00505744	0.014098	0.0107637	-0.0113391	-0.00700032	-0.0769705	7.16717e-05	0.000259273	0.116309	0.0871854	0.207123	0.00513129	-0.0009737	0.000202828	-0.000928215	0.000583598	0.00121652	-0.00237817	-0.00445566	-0.00201442	-0.00155372	-0.00115918	-0.00208914	-0.00134389	0.0228134	0.00173986	-0.00138115	0.00187573	0.000685572	0.0735774	-0.00399072	-0.23378	-0.000894009	-0.00109718	-0.0197132	0.00513557	0.011192	0.0194776	0.0315835	0.00609417	-0.00211479	0.0202915
200	MvfR OD 2.5	-0.000116433	-0.00125703	-0.000763341	-0.00074458	0.00259519	-0.00368662	0.00467042	0.0301403	0.000230197	-0.0137268	-0.0101233	-0.0771383	9.46317e-05	-8.86007e-05	0.174849	0.156616	0.284743	-0.00111894	-5.1894e-05	-7.512e-06	-0.00122557	-0.00192568	-0.00082261	-0.00177144	-0.00278604	-0.00197151	-0.00146286	-0.00153052	-0.00264816	0.000515881	0.0840997	0.00352733	0.000143777	0.00842954	0.00502643	0.0831198	-0.00804253	-0.225248	0.017593	0.021353	-0.0195167	0.000426749	0.00273817	0.039926	0.0357755	0.0161596	0.00079964	0.0461558
201	MvfR OD 3.5	-0.000967421	-0.00130923	-0.000795037	-0.000775497	0.00247209	-0.0025049	0.00326752	0.0103033	0.00302074	-0.0117609	-0.0122408	-0.0621196	0.000728359	0.000820366	0.136719	0.118321	0.24157	-0.00116541	-0.00133901	0.000435343	-0.00127646	-8.00075e-05	0.00167293	-0.001845	-0.00290172	-0.00205338	-0.0015236	-0.00159407	-0.00327588	0.000351151	0.265423	0.00200686	0.000598076	0.0230821	0.0162517	0.060304	-0.00532683	-0.195314	0.00800332	0.0154994	-0.0201867	0.000444468	-0.000901165	0.0513591	0.0375158	0.0151078	0.00465249	0.0497896
202	pqsA vs wt	0.000885532	0.0011984	0.000727739	0.000709853	0.196003	0.00184975	-0.00226922	-0.00176953	-0.00342855	-0.00150538	-0.0027225	-0.00120878	0.0160288	0.392135	-0.034015	-0.0264296	-0.0422491	0.00106676	0.00122566	0.0323461	0.00116841	-0.000734616	-0.00153132	-0.119612	-0.0194502	0.000424148	0.00139464	0.00145914	0.0372514	0.120421	-0.108106	-0.0278566	-0.000248215	0.000989691	-0.00658455	-0.345342	0.00737683	0.0217274	9.40508e-06	-0.00158367	0.0801696	-0.000406845	0.00257843	-0.00928422	-0.00879029	-0.00501348	-0.00448122	-0.00858325
203	pqsE ind vs wt	0.000760992	0.00102986	0.000625392	0.000610021	0.204651	0.00186522	-0.00207987	-0.000271516	-0.00277858	-0.00345402	-0.00265518	-0.00791423	0.0186846	0.412897	0.00107013	0.00194204	0.00074949	0.000916731	0.00105329	0.0308696	0.00100409	-0.000631301	-0.00131596	-0.123839	-0.0222789	-0.00267446	0.0011985	0.00125393	0.034381	0.10459	-0.0269838	-0.0243898	0.0010194	0.00712247	-0.00114192	-0.347891	0.00104929	-0.000596436	0.000967084	0.00118686	0.0754266	-0.000349628	0.000708874	0.00116758	-0.000602284	0.00102062	-0.00065513	0.00142489
204	pqsE ind+IPTG vs wt	0.000386773	0.000523426	0.000317854	0.000310042	0.180307	-0.00115625	-0.00137895	0.000108303	-0.00156143	-0.000237237	-0.0159043	-0.00544283	0.0141319	0.367609	-0.00985705	-0.00477342	-0.00524621	0.000465927	-0.00314281	0.0317628	0.000510325	0.00066556	0.00103951	-0.141091	-0.0196011	0.000820936	0.000609134	0.000637308	0.038204	0.128401	-0.00179039	-0.0216558	-0.00145798	0.0015907	0.00117901	-0.293528	0.00192369	0.00466258	0.000491519	0.0028245	0.06503	-0.00100322	-0.00134244	0.00399764	-0.000857733	0.00285375	-0.000332969	0.00649728
205	pqsE mutant vs PA14	0.00199571	0.00152644	0.000965453	-0.000165786	0.00604953	0.0106159	-0.00135225	0.00899721	-0.0202453	-0.00489011	0.0147389	-0.0590329	-0.00424096	0.148474	-0.0160699	-0.0711096	-0.115895	0.00245877	0.0145118	0.00379654	-0.00050746	-0.0290734	-0.0323364	0.0951375	0.0533721	0.0204154	0.0191939	0.00247512	0.00566959	-0.0036003	-0.47971	-0.0879859	0.0156789	-0.0379439	-0.030311	-0.0921249	0.052736	-0.0346598	-0.0456509	-0.0574501	0.0271894	0.00424626	-0.00802925	-0.106735	-0.0281605	-0.0634399	-0.0136948	-0.10986
206	mvfR mutant vs PA14	0.00170359	0.00138692	0.00082267	0.000701827	0.0461183	0.0124803	-0.00354436	0.00133975	-0.00982138	0.000368151	0.0190601	0.0181787	0.00548062	0.0127362	-0.0794221	-0.0618391	-0.246044	-0.0011814	0.0113662	-0.0012305	0.00126483	-0.00326184	-0.0101378	0.0253509	0.0167022	0.0111361	0.00899799	0.0017655	0.00588228	0.00133783	-0.163428	-0.0208601	0.00630639	-0.0227344	-0.00396154	-0.0656135	0.0122289	0.0760918	-0.00663186	-0.0195163	0.0132233	0.000993136	-0.0017329	-0.0504313	-0.0252552	-0.013772	-0.0041195	-0.0284917
207	mvfR mutant + PqsE vs PA14	0.00535119	-0.00207188	-0.00100571	0.0160978	-0.0489209	-0.0420978	-0.000412571	-0.0184775	0.0282642	0.0055563	-0.0446648	0.0443211	0.00599412	-0.0187013	-0.126092	0.0715202	0.111465	0.00441269	-0.037752	-0.00611343	-0.00278023	0.0642983	0.0693177	-0.0140389	0.0034923	0.0118337	0.0152811	-0.00159335	0.143348	0.0818234	0.215998	0.124344	-0.0178065	0.01792	0.0164984	0.0157423	-0.0073432	0.0284714	0.00925873	0.0250988	0.000300123	0.0332682	0.0108959	0.0858069	0.0128553	0.0437454	0.00396398	0.0431305
208	PA14 + PqsE	0.00307608	0.00161901	0.000448566	0.00096378	0.0183682	-0.0408976	0.00015553	0.00978446	-0.0134539	-0.0177868	0.0390864	-0.14264	0.00995339	0.0249527	-0.0839381	-0.235662	-0.395045	-0.00152291	-0.0592834	-0.014499	-0.00723126	-0.00425602	0.00408803	0.00229294	0.00463312	0.00307014	0.00189352	0.0019811	0.00561514	0.00521683	-0.0120677	-0.0534687	0.0186917	0.010392	0.00816261	-0.0372202	0.0167955	0.0734689	-0.0276825	-0.0337988	-0.00728273	0.00631839	-0.0178202	-0.0978057	-0.0268551	-0.0606787	0.0020805	-0.0949221
209	mvfR mutant + PqsE + PQS	0.0106779	0.000940532	0.000208136	-0.0172569	0.00416929	-0.00389567	-0.000454477	0.00419452	-0.00189681	0.00711243	0.0378934	-0.0175894	-0.0133453	0.00690749	0.332541	-0.0572523	-0.0475448	0.00120602	0.0155047	0.00289313	0.00132094	-0.0231699	-0.0279293	0.00190929	-0.00909899	-0.0100502	-0.0113271	0.00164963	-0.42107	-0.175786	-0.00495533	-0.0413055	0.0101428	0.00193847	0.00352815	-0.00373494	-0.0180654	-0.0141977	-0.0219621	-0.0288686	-0.0291795	-0.0739511	-0.0185689	-0.0702552	-0.0183397	-0.0205792	-0.000861867	-0.0213818
210	PA14 + PqsE vs mvfR mutant + PqsE	-0.00455554	0.000332481	-0.000149093	-0.016699	0.0511288	-0.00485964	0.00182513	0.0054506	-0.0286215	-0.0151349	0.0443035	-0.0537094	-0.00174378	0.0305495	0.297936	0.00103422	0.0310541	-0.000108009	0.0193762	0.0065039	0.000693742	-0.0633647	-0.0641644	0.00307692	0.00459734	0.000659173	0.000469912	0.000866363	-0.34657	-0.173568	-0.00107406	-0.111519	0.00936398	0.00506609	0.000160182	-0.00482321	-0.0217769	-0.0607546	-0.00114025	-0.00365844	-0.00307137	-0.0528065	-0.0165555	-0.0204083	0.00292819	0.003622	0.000710481	0.0111813
211	rsmA vs WT PAK	0.00198989	0.0014209	0.00102228	0.000209297	0.28594	-0.0243899	0.102962	-0.0474037	0.0592097	0.0521006	-0.00936679	-0.0607139	-0.00987554	0.00361468	0.0117743	-0.00424869	-0.00254856	0.00598476	-0.00214724	0.00275002	-0.00729207	0.00305634	-0.0083055	-0.0135059	-0.00398993	-0.00700376	-0.0123477	0.00083965	-0.00371443	-0.00045576	0.00200849	0.0389199	-0.0885278	0.0173876	0.0293117	-0.0570269	-0.00290288	-0.0022572	-0.00396416	-0.0111732	0.0337186	0.0368895	0.00707231	-0.00094428	-0.00186257	-0.00289012	-0.0163288	-0.011378
212	ΔPA2206 + OE PA2206 vs ΔPA2206	-0.0018443	-0.00249592	-0.00151567	-0.00147841	-0.0786119	0.0172874	0.00485545	0.0138421	-0.0038198	-0.00301629	0.00272352	0.00258422	0.000187898	0.0281754	-0.00259352	-0.00717799	-0.00696511	-0.00222174	-0.00255269	0.00421742	-0.00243345	0.00152999	0.00318928	-0.00351732	0.00882653	0.0220359	0.0120968	-0.00303895	-0.00276887	-0.00209196	0.0162953	0.00207352	-0.000997942	0.00563378	0.00174312	-0.00026229	0.00151293	0.0235712	-0.00234377	-0.00287641	-0.0083615	0.000847338	-0.00171799	-0.00455638	-0.00201707	-0.00370244	0.00158774	-0.00600298
213	anaerobic vs aerobic	-0.0178896	-0.000108398	-6.58256e-05	-6.42077e-05	0.00189519	0.0191114	-0.000632557	-0.00840958	-0.0281636	-0.00999459	-0.000236529	0.150534	-0.0136605	2.95204e-05	0.000150463	0.000403042	0.000271461	0.0624276	-0.00823723	0.0015364	-0.000105685	-0.195433	-0.305115	-0.0105119	0.105201	0.109589	0.155969	0.0317361	-0.00756811	-0.0102938	0.00362926	-0.22315	-0.036664	0.0104664	-0.00809892	0.00979911	0.0612883	-0.152141	-0.00010179	-0.000124923	0.000391914	-0.0019177	-0.00355263	-0.000922997	-0.00552224	0.00027074	6.89558e-05	0.000360887
214	anr mutant vs PAO1	0.0318635	0.00274967	0.00166976	0.00162872	-0.0116212	-0.0188999	-0.00414125	0.00750378	0.0289842	0.00371776	-0.00589025	0.00338714	0.0125666	-0.000748827	0.00285719	0.00739973	0.00736547	0.00244761	0.016795	-0.00157598	0.00268085	0.271555	0.439993	-0.00368502	-0.171212	-0.172582	-0.238253	-0.0485055	0.0175146	0.0184485	0.000992522	0.265893	0.0372674	0.00176406	0.024474	0.00641268	-0.0662707	0.186357	0.00258205	0.00316884	0.00436348	-0.000933484	0.00189265	0.0050196	0.00526203	0.00407885	-0.00174916	0.00661328
215	dnr mutant vs PAO1	0.00059499	0.000805209	0.000488969	0.000476951	-0.0015204	0.00145835	-0.00162617	0.0192954	-0.00283807	0.00350528	0.00232099	0.00129309	0.0448177	-0.000219285	0.000836696	0.00231569	0.00224701	0.000716756	0.000823525	0.00022349	0.000785055	-0.000493589	-0.0010289	-0.0254261	-0.579381	-0.626429	-0.698458	0.000980398	0.00158564	0.00490737	0.000290649	0.0158862	0.00079703	0.000516584	0.00128465	0.00187788	-0.032197	-0.00222311	0.000756125	0.00092796	-0.00034409	-0.00027336	0.000554241	0.00146993	0.000650727	0.00119444	-0.000512221	0.00193662
216	ASMDM vs glucose OD 0.3	-0.016933	-0.00602749	-0.00253264	-0.000598489	0.192387	0.106374	-0.266818	0.164239	-0.118169	-0.0939612	-0.0384129	-0.0150469	0.131826	0.27022	0.0152808	0.0576664	0.0455751	-0.00196479	-0.00923324	-0.000412413	-0.000985104	-0.0133733	-0.0102844	-0.0511093	0.0486191	0.034221	0.0318221	0.00624221	0.00650413	0.0247143	0.0317959	-0.0383711	0.116316	0.0155127	-0.00181292	-0.176189	0.0348804	-0.0236669	0.0574032	0.0839119	0.0788148	-0.0109099	0.00201428	0.0228067	-0.0131029	0.0472048	-0.0791907	0.0975797
217	ASMDM vs glucose 72H	0.00919439	0.0016024	0.00097307	0.000949154	0.000284049	-0.0421472	-0.00176232	-0.0106017	0.0176558	0.00634038	-0.024241	0.00551188	-0.000120632	-0.000436387	-0.110165	-0.129091	-0.0793465	-0.0126854	0.00163885	0.0049056	0.00156229	-0.000982264	-0.00204755	0.00225815	0.00355151	0.00251319	0.00186478	-0.00483397	-0.00153913	-0.0048596	-0.0338973	-0.0671005	0.0586011	-0.0533283	-0.113823	-0.0458727	0.0126623	0.072623	-0.0194065	-0.0412452	-0.0754543	0.0724228	0.0112885	-0.0690035	-0.00319182	-0.151235	0.00217495	-0.140044
218	LSMMG vs NG	0.00602296	-0.00121143	-0.0012274	-0.00270988	0.0305023	0.000302794	0.00923936	0.013968	-0.0298885	-0.0196989	0.0365216	-0.0850363	0.0130163	0.00124591	-0.00475383	-0.013157	-0.0127668	0.0317192	-0.004679	-0.00126979	0.0598534	-0.0691654	-0.144981	-0.00644712	-0.0101397	-0.00717527	-0.00532405	0.00430582	-0.0137739	-0.0139834	0.0017896	-0.191956	-0.0239114	-0.0162372	-0.0107043	-0.0122246	-0.00503559	-0.12652	-0.00429605	-0.00527236	-0.00659629	0.00155314	-0.00314901	-0.00835167	-0.00369722	-0.00678644	0.00291027	-0.0110032
219	[bile] vs [untreated]	0.0106294	0.00238072	0.00144571	0.00141018	-0.000538238	-0.102384	0.0470974	-0.0787029	0.0477271	0.0226725	-0.0519444	-0.0577528	0.00651743	-0.000648349	-0.0102194	-0.0280971	-0.0142264	-0.000212192	-0.0189101	0.021406	-0.0107687	0.00342941	-0.00304208	0.0125271	0.0389683	0.0400236	0.0435812	-0.0107314	-0.0228667	-0.00395761	-0.00397013	0.0325084	-0.0278916	0.00724179	0.0255079	-0.0372818	-0.0135092	0.0659794	-0.0302508	-0.0297684	-0.0528178	0.0547175	0.0266201	-0.00457793	0.0167329	0.00984383	0.114127	-0.0661108
220	gtrS- vs Wt microaerbic	0.000271877	0.000367935	0.000223431	0.00021794	0.00105476	-0.03235	0.296027	-0.180255	0.0992461	0.0875718	-0.110039	-0.00174271	0.0124077	-0.000100201	0.0031757	-0.021724	-0.0298615	0.00313154	-0.0519037	0.00382137	0.000358726	-0.000225542	-0.000470147	0.000518504	-0.00772573	-0.0125718	-0.0152332	0.000447986	0.0100725	0.00610711	-0.00169547	0.284073	-0.188154	0.122951	0.323681	-0.0051789	0.0311284	0.0245477	-0.00432	-0.00154355	0.122059	0.255466	0.0145987	0.024688	0.0148346	-0.00201686	-0.000234056	-0.00368021
221	ß-lactam-dependent0genes	-0.00165288	-0.000987314	-0.000599554	-0.000584818	-0.00297774	0.000101587	0.00332105	-0.00372665	0.00505651	0.00499637	0.00897972	-0.00733126	-0.0107491	-0.00336724	-0.00349855	-0.00786455	-0.005675	0.00334535	0.0115074	-0.0153035	0.00121419	-0.00341691	-0.00484741	-0.00139135	-0.00496598	-0.00574067	-0.00114898	9.40768e-06	-0.000749845	4.77932e-05	0.0093058	-0.009236	-0.000567885	-0.00292936	-0.00624913	0.00421408	0.00191951	-0.00978625	-0.0124599	-0.0122195	0.00342931	-0.00580282	-0.0123945	-0.00476646	-0.00456078	-0.00416586	0.0022932	-0.0155658
222	AmpR-dependent0genes	-7.31785e-05	-0.000631558	-0.000630036	-0.000241878	0.00184158	-0.016054	-0.00162963	-0.00528863	0.00659027	0.00488367	-0.00820983	0.000146184	0.00454761	-0.00182148	-0.000522176	-0.00620343	-0.00436048	0.00052375	-0.00248897	-0.000644455	0.00284911	0.000250316	-0.00174936	0.00114463	0.000224323	-0.000640451	-0.000475214	0.0458276	-0.000369734	0.00033625	-0.00453781	0.0499387	-0.00714934	0.0150321	0.054669	-0.00293253	0.00521047	-0.000407406	-0.0106317	-0.010318	0.052071	-0.00121285	0.00254976	-0.00800596	-0.000309943	-0.00152884	-0.00417943	-0.0117029
223	AmpR0ß-lactam-dependent0genes	-0.00258539	-0.00285263	-0.00145573	-0.000723228	0.00664225	0.00168253	0.000427359	-0.00126959	-0.0183649	-0.00368517	0.00754961	-0.0283744	0.0104572	0.0111714	-0.000611827	-0.00173669	0.00630863	-0.0160329	-0.00124876	0.00145076	-0.0109153	-0.014568	0.00156017	0.00938005	0.000648919	-0.00279558	-0.00230142	0.000463941	-0.00873593	-0.0146283	-0.0214846	-0.0018633	-0.00556729	-0.00197095	0.00541776	-0.01314	3.29722e-05	-0.0209225	-0.00114655	-0.000972589	-0.00303197	-0.00856774	-0.000840426	-0.00406039	-0.00185243	-0.00395502	0.000776709	0.00675301
224	PAO1attB::cupE-lacZ/pMMBpprB0strain0vs0PAO1attB::cupE-lacZ/pMMB67HE0strain	-0.00104188	-0.00140999	-0.000856228	-0.000835184	0.00540799	-0.000298662	0.00367762	-0.00921621	0.0123941	0.0103984	0.00998956	-0.0164732	0.0630502	-0.000948124	0.00556655	0.00711596	0.00194732	-0.00641543	0.000645479	-0.00235786	-0.0013747	-0.00443022	0.00180169	0.00329088	-0.000229623	-0.00221142	-0.00164087	-0.00171676	-0.0017258	-0.000347358	-0.000508951	-0.0160572	-0.00813628	-0.00991586	-0.00927579	-0.0045276	0.00124206	-0.00709856	0.0282739	0.02696	-0.0214432	0.000478677	-0.000970524	0.00112788	-0.00113948	0.00122131	0.000896944	0.0178962
225	PAO1attB::cupE-lacZ0strain0vs0PAO1pprB0attB::cupE-lacZ0strain	8.02925e-05	0.000108661	6.59852e-05	6.43634e-05	-0.000179169	0.000173023	-0.000234473	8.49843e-05	2.34352e-05	-0.0126896	-0.00696668	-0.00835071	-0.000192443	-0.0529991	9.36168e-05	0.000222104	0.000198488	0.000715454	0.000111133	3.01594e-05	0.000105941	0.000336547	-0.000138847	-0.000161502	2.01024e-05	0.000144245	-0.000175794	0.000132302	0.000235005	0.000159549	3.92223e-05	0.000447457	0.000126214	0.0293666	0.0139	0.000253415	4.91442e-05	0.0621724	0.000102037	0.000125226	0.000124931	-3.68893e-05	7.47934e-05	8.31448e-05	8.78141e-05	8.82811e-05	-6.9123e-05	0.000186222
226	under0spaceflight0conditions0compared0to0identical0ground0controls	-0.00238582	-0.00322877	-0.00196069	-0.00191251	0.00609658	-0.00524247	0.00581446	-0.00455332	0.00283159	0.00689965	-0.00300468	-0.0105981	0.0264827	0.000879302	-0.000366903	-0.00346108	0.00132757	-0.00810713	-0.00330222	-0.00533962	-0.00314796	0.00197922	0.00412572	-0.00455007	0.00979059	0.00426463	0.000748432	-0.00393125	0.00583	-0.000673938	-0.00116546	-0.0387573	-0.000591371	-0.00207142	-0.0103396	-0.00753002	0.0464785	-0.0282361	-0.00303195	-0.00372098	0.000643857	-0.0265205	-0.00222242	0.00395998	-0.00739702	-0.00197489	0.00205393	0.0137517
227	genes0in0crc0mutant0under0T3SS-induced0condition	-0.00619199	-0.00267719	-0.00144067	-0.00195341	-0.00415221	0.0117683	0.0403427	-0.00253739	0.0149458	0.0114209	0.0152123	-0.00343194	0.00928941	-0.00531187	0.00229227	0.00479447	0.00467103	-0.00154221	0.000946721	0.00825942	0.00550301	-0.000567428	-0.00118281	0.00214403	-0.022206	-0.000257868	0.0207843	-0.00901407	0.00170077	0.00654075	-0.00150576	-0.00385372	-0.00965134	-0.0199535	-0.0102317	-0.0023575	-0.0541748	-0.00103642	0.000869238	0.00106678	-0.0281188	0.0121945	0.00826843	0.00377314	0.00945942	0.00345635	-0.000588847	0.00208832
228	Notable0nitrate0metabolism0and0virulence0genes0whose0expression0levels0are0altered0in0the0ΔPA10060mutant0in0the0absence0of0nitrate	-0.000840106	-0.00113693	-0.000690408	-0.000673439	0.00136367	0.00190492	0.0022961	0.00454443	-0.00293942	0.000294545	0.0125032	-0.00590783	8.55901e-05	0.000309623	-0.00118139	-0.00326968	-0.00317271	0.0882683	-0.00116279	-0.00031556	-0.00110847	0.000696931	0.00145276	-0.00226668	-0.00295581	-0.00178315	-0.00157775	-0.00138429	-0.00223887	-0.00153845	-0.000410386	0.0062992	-0.00112538	-0.000729398	-0.00209725	-0.0026515	-0.00115838	0.00313896	-0.00106762	-0.00131025	0.000485843	0.000385975	-0.000782569	-0.0020755	-0.000918805	-0.00168652	0.000723238	-0.00273445
229	Notable0nitrate0metabolism0and0virulence0genes0whose0expression0levels0are0altered0in0the0ΔPA10060mutant0in0the0presence0of0nitrate	0.000897963	0.00121523	0.000737955	0.000719818	-0.0022946	-0.00191681	-0.00245998	0.00564986	-0.00113628	-0.00219054	0.00921421	-0.000317134	0.00352358	-0.000330947	0.00136565	0.00376164	0.00360419	-0.000796095	0.00124287	0.000337292	0.00118481	-0.000744928	-0.00155281	-0.000850595	-0.026993	-0.0177397	-0.0121354	0.00147962	0.00268615	0.00317429	0.000438649	0.0158704	0.00153297	0.000982253	0.00235552	0.00283411	-0.105642	0.0328695	0.00114115	0.00140048	-0.00169439	0.0008046	0.00277666	0.00403037	0.00220462	0.00197619	-0.000773047	0.00326463
230	P.aeruginosa0genes0affected0in0the0ΔpppA-ppkA0mutant0compared0to0PAO10wild-type0strain0under0the0conditions0of0oxidative0stress	-0.00188727	-0.00255407	-0.00155098	-0.00151286	0.00152457	-0.00140309	0.00382739	-0.000973871	-0.00103303	0.0102811	-0.0295937	0.00355754	0.000192275	0.000695559	-0.00050542	0.000794513	4.2931e-05	-0.0022735	-0.00261217	0.018496	-0.00249015	-0.0156683	-0.00692412	-0.00359927	-0.00814525	-0.00553591	-0.00517869	0.0333231	0.00941534	-0.0024761	-0.000921919	0.14377	-0.006063	0.0940567	0.17726	-0.00164595	0.0222837	0.00167488	-0.00239838	-0.00397417	0.0738514	0.000867081	0.00347096	-0.00197951	-0.00143815	-0.00172712	0.00704948	-0.00648218
231	P.aeruginosa0genes0affected0in0the0ΔpppA-ppkA0mutant0compared0to0the0PAO10wild-type0strain0	-0.00166075	-0.00224752	-0.00136483	-0.00133128	0.00583884	-0.00511942	0.0044547	-0.024037	0.0142713	0.00493211	-0.0147698	0.0102435	0.000169198	0.000612076	0.00346499	0.00300814	-0.00061275	-0.0111419	-0.00229865	-0.00615298	-0.00219127	-0.00547781	0.00287188	-0.00316727	0.0155291	0.0124544	0.00486183	-0.00273652	-0.00316717	0.00167847	-0.000811267	-0.0115877	-0.00794935	0.0663395	0.0986297	-0.00419458	0.0854889	-0.00676213	0.048378	0.0459239	-0.0283134	0.000763011	0.0596611	0.0039572	-0.00181633	0.00909562	-0.0265862	0.00676838
232	PAO10persister0cells0treated0with0and0without0BF80at010µg/mL0for010h0	0.700594	0.837485	0.876252	0.839457	0.0017213	-0.0298568	0.00139869	-0.000434062	0.00222889	0.00208324	-0.00357402	-0.00146395	6.86275e-05	0.000248261	-0.00084156	-0.00246577	-0.00243417	-0.000811466	-0.000932343	-0.00039095	-0.00088879	0.000558811	0.00116485	-0.00128466	-0.00202045	-0.00142975	-0.00106088	-0.00110994	-0.00179516	-0.00115347	-0.000329054	4.89701e-06	-0.000902347	-0.00239801	-0.00275959	-0.00258062	-0.000928806	0.00251687	-0.000856037	-0.00105058	0.0158807	0.0708485	0.291913	0.217731	0.403836	0.00763527	0.0581963	-0.00219252
233	Downregulation0by0iberin0at080μg/ml0	0.177388	0.212082	0.222065	0.212759	-0.000319494	-0.0250447	0.000821764	-0.000483984	0.00264596	0.00123452	0.00889478	-0.00104955	4.21031e-05	0.000152308	-0.000831976	-0.00247542	-0.00223968	-0.000497835	0.00631704	-0.00242046	-0.000545274	0.000342831	0.000714637	-0.000788141	-0.00211841	-0.00151931	-0.00131272	-0.00333563	-0.00231969	-0.00153135	-0.000201875	0.000374303	-1.74435e-05	-0.00738087	-0.0101531	-0.00213911	-0.000249666	0.0021632	-0.00052518	-0.000644531	-0.00283665	0.0108082	0.0723527	0.052409	0.100315	0.00118519	0.0149719	-0.00522284
234	Downregulation0by0iberin0at0160μg/ml0	0.207655	0.248292	0.25989	0.249001	0.000471879	-0.0240911	0.000564119	-0.000352843	0.000769307	-1.45195e-05	0.0105142	-0.00257032	3.38636e-05	0.000122502	-0.00117306	-0.00352376	-0.00294183	-0.00273203	0.0087227	-0.00278854	-0.000438565	0.00027574	0.000574785	-0.000633905	-0.00183411	-0.00131717	-0.00115393	-0.00307635	-0.00200192	-0.00155183	-0.000162369	0.000403892	0.00110642	-0.00636179	-0.00867583	-0.001744	0.000170091	0.00196216	-0.000422404	-0.000518398	-0.000485209	0.016062	0.0854836	0.0617019	0.118405	0.00138089	0.0173837	-0.00686658
235	Downregulation0by0iberin0at0320μg/ml0	0.174159	0.208225	0.218012	0.208876	0.000750263	-0.0164222	0.000448846	-0.00224765	-0.000946872	-0.000822338	0.0109411	-0.00491161	3.8815e-05	0.000140414	-0.00137548	-0.00425149	-0.0035733	-0.00173432	0.0098876	-0.00271969	-0.00050269	0.000316057	0.000658826	-0.00072659	-0.000205154	0.000704333	-0.000677874	-0.00256526	-0.00169785	-0.00130546	-0.000186109	8.17515e-05	0.00184126	-0.00445956	-0.00623242	-0.00137342	0.00361665	0.00166215	-0.000484165	-0.000594195	0.000496758	0.0149917	0.0716146	0.0500588	0.0992136	0.000659388	0.014676	-0.00748316
236	Downregulation0by0iberin0at0640μg/ml0	0.118206	0.141297	0.148053	0.141846	0.000707924	-0.0119194	0.000230044	0.000302282	-0.00405011	-0.00286235	0.0179189	-0.0104153	4.59841e-05	0.000166348	-0.0014703	-0.00455209	-0.00386748	-0.000589918	0.0147307	-0.0019659	-0.000595537	0.000374433	0.000780512	-0.000860792	0.00123674	0.00243797	-0.000124291	-0.00203964	-0.0016184	-0.00118561	-0.000220484	-0.000536537	0.0036923	-0.00382325	-0.00554438	-0.00137301	0.00710991	0.00132619	-0.00057359	-0.000703943	0.000946757	0.00956402	0.0474529	0.0324698	0.0660893	-0.000196557	0.0101428	-0.00734843
237	PAO1 iron-controlled genes influenced by serum in the early exponential phase of growth	-0.015878	0.00343882	0.00250774	-0.00135933	0.00271592	-0.0106818	0.00265478	-0.0354573	0.0124684	0.0164671	-0.000942036	-0.00194929	-0.0828805	0.000624969	0.00375048	0.00180462	-0.000363309	-0.00204277	-0.00234707	-0.00380232	-0.00223743	0.00140674	0.00293238	-0.00323399	-0.00508627	-0.00359925	-0.00267064	-0.00279416	-0.00446768	-0.00305791	-0.00244867	0.00669346	-0.024156	0.0118418	-0.000316581	0.0119359	0.00415453	0.00134287	-0.00215498	-0.00264471	-0.00287009	0.000779084	0.0898963	0.0166468	-0.000291074	0.00331773	-0.0171034	0.00332241
238	PA2573 mutant compared to the wild-type PAO1	0.0060261	0.00453847	0.00116688	0.00113821	-0.00831198	-0.012995	0.0710249	-0.0253069	0.046785	0.0273079	-0.00926793	0.000756119	-0.00924015	-0.000523306	0.00146039	0.0045913	0.00435095	0.00171048	0.00196528	-0.000726961	-0.00935957	0.0137045	-0.00245537	0.00270792	-0.0522313	-0.0471051	-0.0371671	0.016898	0.00187684	-0.000492488	0.000693609	0.00876855	-0.0271975	-7.7178e-05	-0.0102891	0.00837265	-0.067217	-7.05105e-05	0.00180443	0.00158217	-0.00767983	0.00759436	0.0119638	0.0025104	0.00991077	0.00170186	-0.00122237	0.00636498
239	PA2572 mutant compared to the wild-type PAO1	-0.00124092	-0.00167935	-0.0010198	-0.000994734	0.00317096	-0.00109449	0.00255387	-0.0143283	-0.010576	-0.000725995	-0.00496417	-0.00401671	0.000126425	0.000457343	0.00332327	0.00397139	0.00299463	-0.00306742	-0.00171755	0.000137661	0.00622903	0.00102943	0.00214587	-0.00236659	0.0120391	0.0179877	0.00197559	-0.00204473	-0.00330702	-0.00420253	-0.000606179	-0.000495703	-0.011128	0.00381083	0.000281876	-0.00418189	0.0195635	-0.0010459	-0.00157698	-0.00288245	-0.00815247	0.000570122	0.00592536	0.00382933	0.00134389	0.000128173	0.00106829	-0.00673703
240	bfmR biofilms VS P. aeruginosa PAO1 biofilms	0.00166181	-0.000575726	-0.00357364	0.000943705	0.00100745	-0.0117806	0.00396732	0.00801809	0.00351806	-0.00298041	-0.0161676	-0.000505011	0.0164758	0.055955	0.00384077	-0.00728556	-0.00991196	-0.00646744	0.0178878	0.0249157	-0.00322418	0.0254507	0.0262262	-0.0241611	-0.015607	-0.00773233	0.000487492	-0.00436397	0.00210298	-0.00419338	-0.0685352	-0.00845175	0.0113328	-0.0181372	-0.0423649	-0.0457924	0.00388372	0.00631658	0.00340906	0.00473672	0.0182278	0.00600062	-0.015727	-0.0132338	0.000493447	-0.0209944	0.0096953	-0.00574921
241	kinBrpoN vs rpoN	-0.000182644	-7.07224e-05	-0.000138199	-0.000235848	0.000425917	0.00155374	0.000915241	-0.00019966	0.0013656	0.00152494	0.00483178	-0.00123492	0.000878906	0.000306251	0.00381759	-0.00263953	0.00238657	-0.000761951	-0.000159045	-0.000769819	-0.000512495	0.000671939	0.00170128	-0.0002502	-0.000376196	-0.000500971	-0.00041285	-0.00043016	-0.000873915	0.00015678	-0.000633849	-0.000931224	-0.000237729	-0.000233233	-0.000217386	-0.000769482	0.00138447	-0.000708051	-0.00134422	-0.00155321	0.00116246	0.000560962	-0.00131953	-0.00172658	-0.000447478	-0.00108913	-0.000379256	-0.000620439
242	Chronic vs Succinate	-3.67908e-05	-0.000467236	-0.000560074	2.42768e-05	-0.00365144	0.00110497	-0.0020994	0.00734771	0.00114412	-0.00112259	0.0566424	0.0284738	-0.000538164	-0.00476909	0.00237451	0.0102786	0.0102461	0.0022602	-0.000874076	0.024242	-0.00109332	4.32023e-05	0.000430341	-0.000604924	0.00817616	0.00787051	0.00583071	-0.000830358	-0.000367306	0.00173827	-0.00642864	-0.00177098	-0.000315563	-0.000865696	-0.00333307	0.0138377	0.0108148	0.000634063	-0.000137783	0.000250732	-0.00636447	-0.00490441	0.191106	0.021771	0.0395569	0.0120885	-0.00413565	-0.00222987
243	Burn vs Succinate	-0.00066425	-0.000544072	-0.000340866	-0.000440845	-0.0074779	0.000542931	-0.00102527	0.00405241	-0.00518006	-0.00605365	0.0663771	0.0293315	-0.00245935	-0.00805567	0.00543322	0.0130337	0.013232	0.00210884	0.0085702	0.0253982	-0.000361326	-0.00123224	-0.000879386	0.00203622	0.00439652	0.00381604	0.00312634	-0.000637302	-0.00160135	-0.00161599	-0.000759034	-0.00118767	-0.00178902	-0.00185774	-0.00232276	0.0109355	-0.000119477	-0.00411063	0.00153347	0.00239523	-0.00174578	-0.0019637	0.208009	0.0258312	0.0473723	0.0144378	-0.00148947	0.00304172
244	Burn vs succinate compared to MOPS	0.00523335	0.000753648	-0.000683362	-0.00154278	-0.207036	0.0075344	-0.0785423	0.0443537	-0.0422921	-0.0312836	-0.00280331	0.00563299	-0.0946677	-0.362058	0.0911226	0.138993	0.0831232	-0.00349244	0.0352174	-0.0105827	0.0188874	0.00269713	0.000425823	0.122678	0.027024	0.00742023	0.00245793	-0.00317125	-0.0324142	-0.0568701	-0.00555302	0.030271	0.0429924	-0.0192179	-0.00537319	0.373866	-0.0456506	0.00719102	0.0863115	0.134062	-0.0930859	0.000884227	-0.00179278	0.0262917	0.0125282	0.036915	0.00165686	0.0521447
245	chronic vs succinate compared to MOPS	0.0227045	0.0141826	0.00223986	0.0129155	-0.0328532	0.0169889	-0.0608916	0.0292689	-0.0376318	-0.0118328	0.00032285	0.00331333	-0.00721909	-0.0715717	0.0017071	0.0940045	0.0601494	0.0010365	-0.00069708	-0.00196685	-0.000664517	-0.000687274	0.000870917	0.0116361	0.000272595	-0.00106898	-0.00079318	-0.000829866	-0.00285952	-0.0112911	-0.000246022	0.00276146	0.0211939	-0.00149228	-0.00274659	0.0481034	-0.0893054	0.00188177	0.0133082	0.0253024	-0.0110499	0.000884381	-0.000469142	0.034234	0.0011599	0.0281581	0.000433574	0.0096524
246	chronic vs burn	0.0381497	-0.00166185	-0.00113345	0.00291727	-0.00805062	0.0111049	-0.00938598	0.010355	0.0432657	0.0410434	-0.00599073	0.0570868	0.0143957	-0.00134126	-0.0758627	-0.0845864	0.000670646	0.017834	-0.00117092	0.126005	0.00480178	0.0371518	-0.00629322	-0.00268847	0.00563328	0.0077244	0.0057315	0.000161771	0.00207305	0.000193075	0.00570597	-0.11166	0.0449002	-0.0919743	-0.199408	0.00905349	-0.0115015	0.0243607	0.000747726	0.00348887	-0.0573902	0.0323431	0.00339001	0.00344838	-0.0145894	-0.0719897	-0.0331275	-0.0259445
247	PAOXS mutant in m9G	0.0659166	0.00212954	0.00109869	0.000206444	0.123722	-0.000777839	-0.0610548	0.0323558	-0.0462201	-0.0404049	0.0361991	-0.0552444	0.0213497	0.130909	-0.00783308	-0.0509841	-0.0850546	-0.00170528	-0.0144755	-0.0184583	0.00553599	-0.0688212	-0.0848716	-0.00698957	0.0515252	0.0220435	0.0130308	-0.00474648	0.00659124	0.0039195	0.0925707	-0.130722	0.04739	0.0214366	0.0118847	-0.225862	0.0558917	-0.0354177	0.0507336	0.022587	0.0312786	0.00706195	-0.0136917	-0.0681368	-0.00821952	-0.0435467	-0.000593312	-0.0728252
248	ParAnull vs WT	-0.00416157	-0.00119566	-0.0013522	-0.000708227	0.0199485	0.00443587	0.000446872	-0.00689161	0.00442936	-0.00665174	-0.0399767	0.055135	0.000571782	0.0187138	0.0135565	0.032855	0.0457271	0.0132022	0.00963125	0.00270633	-0.00403175	-0.0122992	0.00152781	0.0278694	0.190106	0.209964	0.173738	-0.00969929	0.00494397	0.00819491	0.00937271	0.162978	-0.0317905	0.0817568	0.220531	-0.0405001	0.0752134	-0.0966174	0.00616205	0.0241261	0.107805	-0.00805382	0.0234438	0.0636795	0.00509902	0.0546355	-0.0121033	0.0562886
249	ParS/WT	0.000650575	0.000880433	0.000534649	0.000521509	-0.00171031	0.0108251	-0.00167805	1.92724e-05	-0.00100812	-0.000767292	0.0143063	-0.0149689	0.000228395	-0.10916	0.000914862	0.00255048	0.00246767	0.000745034	0.00109856	0.000244368	0.000858396	-0.138609	0.0942399	-0.0177515	-0.00568842	0.00138086	0.0010246	0.00107199	0.00177422	0.000826312	0.000317801	0.0253652	-0.00163724	0.00124851	0.00139395	0.00205331	0.00122743	-3.54953e-06	0.000826763	0.00101465	-0.00781045	-0.0202851	-0.0797113	-0.0037311	-0.164362	0.00132851	-0.0144351	0.00214313
250	ParR/WT	0.000863714	0.00116888	0.00070981	0.000692364	-0.00226084	0.0081915	-0.00209136	-0.000283016	-0.000892074	-0.000672441	0.0173146	-0.0136229	0.000254386	-0.154282	0.00121459	0.00338254	0.00327405	0.00104047	0.00141865	0.000324428	0.00113962	-0.319403	0.232331	-0.051841	-0.0189255	0.00183326	0.00136027	0.00142319	0.00234758	0.00122438	0.000421919	0.0203102	-0.00257728	0.00238186	0.00185121	0.00272602	0.00155692	0.000511584	0.00109762	0.00134707	-0.0215344	-0.0568097	-0.225382	-0.0132358	-0.440538	0.001757	-0.0399809	0.00283757
[truncated: 201 more columns]

## Sheet: PTD Cluster Data
Transcriptome ID No.	Reference ID
1	1
2	1
3	1
4	1
5	2
6	3
7	3
8	3
9	3
10	3
11	3
12	4
13	5
14	5
15	6
16	6
17	6
18	7
19	7
20	8
21	9
22	9
23	9
24	10
25	10
26	10
27	10
28	11
29	12
30	12
31	13
32	14
33	15
34	16
35	16
36	17
37	18
38	18
39	19
40	19
41	20
42	21
43	21
44	21
45	21
46	21
47	21
48	22
49	23
50	24
51	24
52	24
53	24
54	24
55	24
56	25
57	25
58	26
59	26
60	26
61	27
62	28
63	28
64	29
65	30
66	26
67	31
68	31
69	32
70	33
71	34
72	35
73	35
74	35
75	36
76	36
77	37
78	37
79	37
80	37
81	37
82	37
83	38
84	38
85	39
86	39
87	39
88	40
89	41
90	42
91	42
92	43
93	43
94	44
95	44
96	44
97	45
98	45
99	46
100	46
101	47
102	47
103	47
104	47
105	48
106	49
107	49
108	49
109	50
110	51
111	51
112	51
113	52
114	52
115	52
116	53
117	53
118	53
119	54
120	54
121	54
122	54
123	54
124	54
125	55
126	55
127	56
128	56
129	57
130	58
131	58
132	59
133	60
134	60
135	61
136	62
137	62
138	63
139	64
140	64
141	64
142	64
143	64
144	65
145	65
146	65
147	65
148	65
149	66
150	67
151	67
152	68
153	69
154	69
155	70
156	70
157	70
158	70
159	71
160	72
161	72
162	73
163	74
164	74
165	74
166	74
167	74
168	75
169	76
170	76
171	77
172	77
173	78
174	78
175	79
176	79
177	80
178	80
179	80
180	80
181	81
182	81
183	82
184	82
185	83
186	83
187	84
188	84
189	85
190	86
191	87
192	88
193	89
194	90
195	90
196	90
197	90
198	90
199	91
200	91
201	91
202	92
203	92
204	92
205	93
206	93
207	93
208	93
209	93
210	93
211	94
212	95
213	96
214	96
215	96
216	97
217	97
218	98
219	99
220	100
221	101
222	101
223	101
224	102
225	102
226	103
227	104
228	105
229	105
230	106
231	106
232	107
233	108
234	108
235	108
236	108
237	109
238	110
239	110
240	111
241	112
242	113
243	113
244	113
245	113
246	113
247
248	115
249	116
250	116

## Sheet: PTD Reference List and MetaData
Table S2. Meta data for Global Transcriptome Profiling.
Reference ID	Designation	Treatment	Reference	Strain
1	Antimicrobial	Imipenem	Antimicrob Agents Chemother 2004 Apr;48(4): 1175–1187
2	Iron starvation	FeCl3	Arch Microbiol 2003 180 : 374–379
3	T3SS	exsA mutant, overexpression, inducing, non-inducing	Developmental Cell, Vol. 4, 253–263	PAK
4	Quorum sensing	vqsR mutant	FEMS Microbiol Lett 2005 242 287–295	TB
5	Bacterial-Cell Interaction	PNHAE cells	Infect Immun, Sept. 2004, p. 5433–5438	PAO1
6	Quorum sensing	LasI-RhlI, LasR-RhlR +/- Signals	J Bacteriol, Apr. 2003, p. 2066–2079	PAO-MW1
7	Alginate	mucA mutant algU-mucA mutant	J Bacteriol, Feb. 2003, p. 1071–1081	PAO381
8	Biofilm	mvaT mutant	J Bacteriol, May 2004, p. 2880–2890	PAO1
9	Alginate	algR mutant, overexpression	J Bacteriol, Sept. 2004, p. 5672–5684	PAO1
10	NO response	GSNO mucoid non-mucoid	J Bacteriol, June 2004, p. 4046–4050	PAO1
11	Arginine metabolism	ArgR mutant	J Bacteriol, June 2004, p. 3855–3861	PAO1
12	Small RNA	Hfq, RpoS and Hfq RpoS mutant	Mol Microbiol 2006 59 (5), 1542–1558	PAO1
13	Phenazines metabolism	Pyocyanin added	Mol Microbiol 2006 61(5), 1308–1321	PA14
14	c-diGMP	WspF mutant	PNAS, Oct 2005, 102 (40): 14422-14427	PAO1
15	Antimicrobial	Azithromycin	Antimicrob Agents Chemother 2005 Sept;49(9) 3858–3867	PAO1
16	Antimicrobial	Ciprofloxacin	Antimicrob Agents Chemother 2005 Aug;49(8): 3222–3227	PAO1
17	Bacterial-Cell Interaction	Sputum	J Bacteriol, Aug. 2005, p. 5267–5277	PA14
18	Respiration	aerobic vs anaerobic growth on nitrate	Infect Immun, June 2005, p. 3764–3772	PAO1
19	Quorum sensing	lasI-RhlI mutant	Vaccine 22S (2004) S15–S20	PAO1
20	Oxidative stress	hydrogen peroxide	BMC Genomics 2005 Sep 8;6:115	PAO1
21	Oxidative stress	LES compared to PAO1 + hydrogen peroxide	J Bacteriol, July 2005, p. 4908–4920	LES
22	Quorum sensing	lasI-RhlI mutant	J Bacteriol, Apr. 2003, p. 2080–2095	PAO1
23	Respiration	20, 2%, 0.4% and 0% oxygen	Mol Microbiol 2007 65(1), 153–165	PAO1
24	Stress	pentachlorophenol	Appl Environ Microbiol 2007 Jul;73(14):4550-8	PAO1
25	Bacterial-Plant Interaction	Beet roots exudates	PNAS, Nov 2005, 102 (48): 17454-17459	PAO1
26	Antimicrobial	sodium hypochlorite	Appl Microbiol Biotechnol 2007 Oct;76(5):1093-105	PAO1
27	Stress xenobiotic	Tributyltin	The Journal of Microbiology, April 2006, p.200-205	25W
28	Antimicrobial	Ciprofloxacin, lexA	J Bacteriol 2006 Oct;188(20):7101-10	PAO1
29	Alginate	AlgT mutant	J Bacteriol, Dec. 2005, p. 7955–7962	PAO1
30	Bacterial-Bacterial Interaction	Staphylococcus aureus MN8 coculture	J Bacteriol, Jan. 2005, p. 554–566	PA14
30	Bacterial-Cell Interaction	Rat dialysis membrane peritoneal model	J Bacteriol, Jan. 2005, p. 554–566	PA14
31	Oxidative stress	hydrogen peroxide	J Bacteriol, Apr. 2005, p. 2565–2572	PAO1
32	Quorum sensing	pprB mutant	Mol Microbiol 2005 56 (5), 1287–1301	PAO1
33	Alginate	D-cycloserine	Mol Microbiol 2006 62(2), 412–426	PAO1
33	Antimicrobial	D-cycloserine	Mol Microbiol 2006 62(2), 412–426	PAO1
34	Oxidative stress	hydrogen peroxide	J Bacteriol, Jan. 2004, p. 248–252	PAO1
35	Quorum sensing	4-nitro-pyridine-N-oxide, garlic extract	J Bacteriol, Mar. 2005, p. 1799–1814	PAO1
36	Iron starvation	FeCl3	Mol Microbiol 2002 45 (5), 1277–1287	PAO1
37	Flagella	fleQ, fleR, fliA and rpoN mutant	Mol Microbiol 2003 50 (3), 809–824	PAK
38	Quorum sensing	RpoS mutant	Mol Microbiol 2004 51 (4), 973–985	PAO1
39	Bacterial-Cell Interaction	LasR RhlR +/- MPM	PNAS, April 2004, 101 (17): 6664-6668	PAK
39	Quorum sensing	LasR RhlR +/- MPM	PNAS, April 2004, 101 (17): 6664-6668	PAK
40	Small RNA	RsmA	Microbiology (2006), 152, 405–418	PAO1
41	Antimicrobial	Colistin	Microbiology 2009 Sep;155(Pt 9):2826-37	PAO1
42	Antimicrobial	Azithromycin	Pulm Pharmacol Ther 2009 Dec;22(6):483-6	PAO1
43	Antimicrobial	Chlorhexidine diacetate	Environ. Sci. Technol., 2009, 43 (21), pp 8406–8415
44	Antimicrobial	Indole and 7-hydroxyindole	Microbial Biotechnology 2009 Jan; 2(1):75-90.	PAO1
45	Antimicrobial	Tobramycin	Infect Immun 2008 Apr;76(4):1423-33
45	Antimicrobial	Tobramycin + Cell lines	Infect Immun 2008 Apr;76(4):1423-33
45	Antimicrobial	Tobramycin	Infect Immun 2008 Apr;76(4):1423-33
46	Antimicrobial	Ortho-phenylphenol	BMC Genomics 2008 Oct 10;9:473	PAO1
47	Antimicrobial	Azithromycin, Ceftazidime, Ciprofloxacin	Antimicrob Agents Chemother 2008 Oct;52(10):3648-63	PAO1
48	Antimicrobial	Azithromycin	Antimicrob Agents Chemother 2006 May;50(5):1680-8	PAO1
49	Quorum sensing	PQS	Environ Microbiol 2006 Aug;8(8):1318-29	PAO1
50	Bacterial-Cell Interaction	lasRrhlR mutant +/- Cell	Microbiology 2009 Nov;155(Pt 11):3500-8	PAO1
50	Quorum sensing	lasRrhlR mutant +/- Cell	Microbiology 2009 Nov;155(Pt 11):3500-8	PAO1
51	Quorum sensing	+/- anthranilic acid analogs	PLoS Pathog 2007 Sep 14;3(9):1229-39	PA14
52	Quorum sensing	tpbA mutant	PLoS Pathog 2009 Jun;5(6):e1000483	PA14
53	Quorum sensing	pyrF mutant +/- uracil	Microbial Biotechnology 2009 2(1): 62-74	PA14
54	Growth kinetic	OD1, OD9, colonies 15h, 40h, biofilms 3 days	Microbiology 2009 Mar;155(Pt 3):687-98	PAO1
55	Bacterial-Cell Interaction	human airway epithelia +/- T3SS and rhamnolipids	Microb Pathog 2007 Jan;42(1):29-35	PAO1
56	Bacterial-Cell Interaction	norepinephrine	Appl Microbiol Biotechnol 2009 Sep;84(4):763-76	PA14
57	Bacterial-Plant Interaction	Nicotiana tabacum	Appl Environ Microbiol 2008 Sep;74(18):5784-91	PAO1
58	Heavy metal stress	Cu shock	J Bacteriol 2006 Oct;188(20):7242-56	PAO1
59	Respiration	anr + roxSR mutant	Environ Microbiol. 2009 Nov 23	PAO1
60	Iron starvation	PA2384 mutant	Journal of Biotechnology 2007 132(4):342-352	PAO1
61	Cell signaling	PA0675 overexpression	PLoS Pathog 2009 Sep;5(9):e1000572	PAO1
62	Sulfate starvation	sulfate, cyclamate, mucin	J Bacteriol 2007 Oct;189(19):6743-50	PAO1
63	Bacterial-Cell Interaction	non-mutator and mutator isolates from CF patient	J Infect Dis 2007 Jan 1;195(1):70-80
64	Bacterial-Cell Interaction	Isolates AES-2 vs PAO1	J Med Microbiol 2008 Dec;57(Pt 12):1454-65	PAO1
65	Bacterial-Cell Interaction	PAO1, clonal AES-1 and non-clonal isolates	FEMS Microbiol Lett 2009 Mar;292(1):107-14
66	Biofilm	PA2663 (PpyR) mutant	Appl Microbiol Biotechnol 2008 78:293-307	PAO1
67	Polyamines metabolism	Agmatine + Putrescine	J Bacteriol 2008 Mar;190(6):1966-75	PAO1
68	Fatty acid metabolism	PA3006 (PsrA) mutant	Microbiology 2008 Jun;154(Pt 6):1584-98	PAO1
69	Quorum sensing	lasR mutant in CF isolate	Mol Microbiol 2007 Apr;64(2):512-33
70	Cell signaling	PA4896, PA0149, PA2050, PA2093	Mol Microbiol 2008 Jan;67(2):458-72	PAO1
71	Bacterial-Cell Interaction	Comparison strains 383 and 2192	Microbiology 2008 Feb;154(Pt 2):654-65
72	Bacterial-Cell Interaction	sputum, palmitate, phosphatidylcholine	Infect Immun 2007 Nov;75(11):5313-24	PAO1
73	Bacterial-Plant Interaction	Poplar roots	Microbial Biotechnology 2008 1(1): 17-29	PAO1
74	Quorum sensing	qscR mutant	J Bacteriol 2006 May;188(9):3365-70	PAO1
75	Temperature	37C and 25C	INTERNATIONAL MICROBIOLOGY (2009) 12:7-12	PAO1
76	MexT regulation	OE MexT, OE MexT MexEF mutant	NUCLEIC ACIDS RESEARCH, 2009, 37(22) ; 7546-7559	PAO1
77	Phenyalaline and Tyrosine	phhR mutant	J Bacteriol. 2010 Jun;192(11):2722-8. Epub 2010 Mar 19	PA14
78	Copper	PA4778 (cueR)	J Bacteriol. 2010 May;192(10):2557-68. Epub 2010 Mar 16.	PAO1
79	Quorum sensing	RsaL mutant	FEMS Microbiol Lett. 2009 Dec 1;301(2):210-7. Epub 2009 Oct 10.	PAO1
80	Antimicrobial	AmgRS mutant	Proc Natl Acad Sci U S A. 2009 Aug 25;106(34):14570-5. Epub 2009 Aug 12.	PAO1
81	Signalling	GacA and RsmYZ mutants	Mol Microbiol. 2009 Aug;73(3):434-45. Epub 2009 Jul 9.	PAK
82	Motility	PA3587 (metR)	J Bacteriol. 2009 Sep;191(18):5592-602. Epub 2009 Jul 10.	PA14
83	c-di-GMP	RSCV	J Bacteriol. 2009 Jun;191(11):3492-503. Epub 2009 Mar 27.	PAO1
84	Alginate	AlgT mutant	Mol Microbiol. 2009 Apr;72(1):183-201. Epub 2009 Feb 17.	PAO1
85	Respiration	aerobic vs anaerobic growth	J Bacteriol. 2009 Feb;191(4):1349-54. Epub 2008 Dec 5.	PAO1
86	Copper	Copper chelator	J Bacteriol. 2008 Oct;190(20):6706-17. Epub 2008 Aug 15.	PAO1
87	Bacterial-Cell Interaction	PA5437 (pycR) mutant	Microbiology. 2008 Jul;154(Pt 7):2106-18.	PAO1
88	Antimicrobial	PsrA mutant	J Bacteriol. 2008 Aug;190(16):5624-34. Epub 2008 Jun 13.	PAO1
89	Signalling	RetS mutant	Dev Cell. 2004 Nov;7(5):745-54.	PAK
90	Antimicrobial	Patulin and Penicillic acid	Microbiology. 2005 May;151(Pt 5):1325-40
91	Quorum sensing	MvfR mutants	Mol Microbiol. 2005 Feb;55(4):998-1014.	PA14
92	Quorum sensing	PqsA mutant PqsE overexpression	Environ Microbiol. 2010 Apr 7.	PAO1
93	Quorum sensing	mvfR pqsE mutants +/- PQS	PLoS Pathog. 2010 Mar 12;6(3):e1000810	PA14
94	Signalling	RsmA mutant	Mol Microbiol. 2009 May;72(3):612-32	PAK
95	Oxidative stress	PA2206 mutant	Haynes et al., unpublished	PAO1
96	Respiration	Anr and Dnr Regulons	Environ Microbiol. 2010 Jun;12(6):1719-33	PAO1
97	Bacterial-Cell Interaction	Gene expression in artificial sputum medium	J Med Microbiol. (2010), DOI: 10.1099/jmm.0.019984-0	PA14
98	Gravity	Spaceflight conditions	Environ Microbiol. 2010 Jun;12(6):1545-64	PAO1
99	Bacterial-Host Interaction	Bile vs untreated	This study	PAO1
100	Signalling	gtrS- vs PAO1 under microaerobic conditions	Unpublished	PAO1
101	Antimicrobial	AmpR signalling	PLoS One. 2012 Mar, DOI: 10.1371/journal.pone.0034067	PAO1
102	Signalling	pprB mutant	PLoS Pathog. 2012 Nov, DOI: 10.1371/journal.ppat.1003052	PAO1
103	Gravity	Spaceflight conditions	Appl Environ Microbiol. 2011, 77(4): 1221-1230	PAO1
104	T3SS	crc mutant under T3SS-inducing conditions	Microbiol Open. 2013, 2(1): 161–172.	PAO1
105	Metabolism	PA1006 and nitrate utilization	PLoS One. 2013, DOI: 10.1371/journal.pone.0055594	PAO1
106	Bacterial-Cell Interaction	pppA-ppkA mutant vs PAO1	BMC Genomics. 2011; 12: 437, doi: 10.1186/1471-2164-12-437	PAO1
107	Antimicrobial	BF8 treated persistor cells	PLoS One. 2012 Sep, DOI: 10.1371/journal.pone.0045778	PAO1
108	Quorum sensing	Iberin treatment	Appl Environ Microbiol. 78(8): 2410-2421	PAO1
109	Bacterial-Host Interaction	Serum affected iron-controlled genes	Microbiology. 2012 Feb;158(Pt 2):353-67	PAO1
110	Signalling	PA2573 and PA2572 mutants vs PAO1	PLoS One. 2012 Aug, DOI: 10.1371/journal.pone.0042205	PAO1
111	Signalling	bfmR vs PAO1	Mol Microbiol. 2011 Aug; 81(3): 767–783.	PAO1
112	Signalling	kinBrpoN vs rpoN	J Bacteriol. 2012 Mar;194(6):1317-30	PAO1
113	Bacterial-Host Interaction	Burn and chronic vs controls	PLoS Genet. 2014 Jul, DOI: 10.1371/journal.pgen.1004518	PAO1
114	Signalling	PAOSX mutant compared to wild-type	PLoS One. 2013, DOI: 10.1371/journal.pone.0080407	PAO1 (H103)
115	Antimicrobial	parAnull vs PAO1	PLoS One. 2014 Jan, DOI: 10.1371/journal.pone.0087276	PAO1
116	Antimicrobial	ParR and ParS vs PAO1	Antimicrob Agents Chemother. 2010, doi:10.1128/AAC.00242-10	PAO1
